# Supplementary material for: Nomo1 deficiency causes autism-like behavior in zebrafish
Source: EMBO Rep. 2024 Jan 22;25(2):11. doi: 10.1038/s44319-023-00036-y (PMC10897165; doi:10.1038/s44319-023-00036-y)
Supplement: Supplementary file 1 — Table EV1 [file 44319_2023_36_MOESM1_ESM.xlsx]

## Sheet: Sheet1
Table EV1. sequence of primers.
Primer name	Sequence (5’-3’)
Nomo1-expression-F	GATAGCGAACCCATGAAAGGA
Nomo1-expression-R	TGCGAACTGCAGAGATACAC
Nomo1-sgRNA-F	GGGCTATGATGTCTCTGGAG
Nomo1-identification-F	GTCATCACATCATCTTTAGGTCAGAATGTC
Nomo1-identification-R	GCGATGTGCCTATTGCAGACTCAGT
Nomo1-test-F	GGAGAGGTGCAGAGCGATAGCGAA
Nomo1-test-R	CGCCAACTAAAGCCCCATCAACA
Foxb1a-probe-F	CAGAACTCCCTCCGCCACAACCTCT
Foxb1a-probe-R	CGATAGGAATGCCGGGATGTGG
Neurog1-probe-F	TCCGATATGGAAACCTCAAGCTGTG
Neurog1-probe-R	CGGTGATGAAGACGACGAGGATG
Islet1-probe-F	TCCAGGCTCAAACTCCAC
Islet1-probe-R	TGTCCGACCGTTTACTTACAG
Sim1a-probe-F	GGGTGGGAGTCCACTGACTGATTCT
Sim1a-probe-R	GGGCTCCAGTGGTACGTCTGTAGGA
Fezf2-probe-F	CACACCAAGTTGGGTAGAAATGGCG
Fezf2-probe-R	AGGAGCTTCTGATGCGCGCTTAT
Gad1b-probe-F	TGCACCTTCTTCCTCGGCTGGT
Gad1b-probe-R	CAGGACAAACACAGGCGCAATCT
Th-probe-F	TGACCCTGTTTACAGAAAACGACGG
Th-probe-R	TGGTCTTGGTATGGCTGAACAGCAA
Huc-qPCR-F	AAGGCTATCAACACGCTCAA
Huc-qPCR-R	TCACATACAGGTTGGCATCG
Egr2b-qPCR-F	TGCCAGCCTCTGTGACTA
Egr2b-qPCR-R	CGCTTCTCCGTGCTCATATC
Foxb1a -qPCR-F	GCAAACGCTTCAAGGTGATG
Foxb1a -qPCR-R	GGTTGTAGCTGGACATCTGAG
Neurog1-qPCR-F	GGGCTCCAGCAGAAGAAA
Neurog1-qPCR-R	TTGTGCATCCTGTTCCTCTC
Islet1-qPCR-F	TTTGTGCGAGACGGGAAA
Islet1-qPCR-R	GTCATTCTTGCTGAAACCGATG
Sim1a -qPCR-F	AATGTCGGCCGAGAATTAGG
Sim1a-qPCR-R	CCGTTTCTGAAATGTACAGGATTT
Fezf2-qPCR-F	ACGGAGAAGAATGGAGTGAAAG
Fezf2-qPCR-R	CATGTGGCGAGTGAGGTTATAG
Gad1b-qPCR-F	TGTCGTGCGACAACAATGA
Gad1b-qPCR-R	TCGAGAAGAAACTGGATTGTGG
Th-qPCR-F	CCGATCATCTTCCGTCGTTT
Th-qPCR-R	AAGGCTATCAACACGCTCAA
Dlx2a-qPCR-F	GAGCTGGGCTTCGGAAA
Dlx2a-qPCR-R	GGATTTCAGGTTCGCTTTCTTC
β-actin-qPCR-F	CGAGCTGTCTTCCCATCCA
β-actin-qPCR-R	TCACCAACGTAGCTGTCTTTCTG
IL1b-qPCR-F	TGGCGAACGTCATCCAAG
IL1b-qPCR-R	GGAGCACTGGGCGACGCATA
IL6-qPCR-F	TCAACTTCTCCAGCGTGATG
IL6-qPCR-R	TCTTTCCCTCTTTTCCTCCTG
TNFa-qPCR-F	GCTTATGAGCCATGCAGTGA
TNFa-qPCR-R	TGCCCAGTCTGTCTCCTTCT
pidd1-qPCR-F	GGCACTAGAGAGAGCATTGAG
pidd1-qPCR-R	GGAGAGACAGAGAAGAGACAGA
bbc3-qPCR-F	CATGATGCCTTCAGCTTGGA
bbc3-qPCR-R	TAGCAGATCTGGCAGAGGAA
bcl2a-qPCR-F	TGGCGTCCCAGGTAGATAATA
bcl2a-qPCR-R	TCTCTCTGCTGACCGTACAT
bcl2l1-qPCR-F	CCGTCTACCTAGACAACCATATTC
bcl2l1-qPCR-R	CTTGCGATTTCCTGCTTTCC
