# Supplementary material for: Nomo1 deficiency causes autism-like behavior in zebrafish
Source: EMBO Rep. 2024 Jan 22;25(2):11. doi: 10.1038/s44319-023-00036-y (PMC10897165; doi:10.1038/s44319-023-00036-y)
Supplement: Supplementary file 2 — Table EV2 [file 44319_2023_36_MOESM2_ESM.xlsx]

## Sheet: The up-regulated DEGs
gene_id	nomo-/-	WT	log2FoldChange	pvalue	padj	gene_name	gene_chr	gene_start	gene_end	gene_length
ENSDARG00000101337	590.878	1.38778e-17	12.2072	2.20879e-31	2.96927e-27	zgc:103700	8	35357841	35396205	1653
ENSDARG00000038587	468.838	1.38778e-17	11.8735	4.89518e-29	3.2903e-25	CU929150.1	2	45306857	45309466	2610
ENSDARG00000056166	700.714	3.93171	7.43212	7.36381e-29	3.95967e-25	jac2	7	8353037	8356906	1016
ENSDARG00000100480	1187.86	14.7479	6.31955	2.73664e-28	1.0511e-24	si:ch73-364h19.2	KN149884.1	8390	23780	2394
ENSDARG00000095522	379.342	1.38778e-17	11.568	6.55734e-27	2.20376e-23	si:dkey-71b5.3	16	22211396	22218204	1174
ENSDARG00000080675	1741.1	36.3801	5.57581	3.69342e-26	1.10335e-22	si:dkey-71b5.7	16	22133134	22202744	5867
ENSDARG00000077239	956.998	19.6643	5.59581	2.744e-24	7.37752e-21	si:ch211-165i18.2	4	71964948	71971220	2232
ENSDARG00000092801	262.387	1.38778e-17	11.0364	2.53401e-23	5.67745e-20	CR855277.2	16	22204867	22208068	356
ENSDARG00000089087	2864.89	95.3772	4.90684	4.68641e-23	9.69222e-20	hbba1	3	54848843	54849708	843
ENSDARG00000035438	324.424	1.96512	7.27771	6.06579e-23	1.16489e-19	myhc4	5	31621602	31633709	5989
ENSDARG00000015853	368.155	3.93171	6.50384	1.87083e-22	3.35327e-19	rnps1	3	9492965	9505071	1465
ENSDARG00000107705	337.645	2.94842	6.77938	2.06855e-22	3.47594e-19	CU326347.1	5	39280010	39284825	497
ENSDARG00000097610	474.94	9.83143	5.57615	2.58415e-21	3.85986e-18	BX005183.3	3	42070852	42074155	749
ENSDARG00000092604	210.52	1.38778e-17	10.7189	3.01742e-21	4.26981e-18	si:ch211-15j1.4	1	57403420	57420284	3980
ENSDARG00000092949	190.18	1.38778e-17	10.5724	2.49612e-20	3.19575e-17	si:ch73-366i20.1	2	15121704	15129715	2746
novel.789	180.01	1.38778e-17	10.4931	7.70791e-20	9.01021e-17	-	3	3591846	3598176	6331
ENSDARG00000093054	178.993	1.38778e-17	10.485	8.65251e-20	9.69297e-17	BX548073.3	5	41722694	41744288	1753
novel.819	218.656	1.96512	6.70876	3.21526e-19	3.32482e-16	-	3	11453545	11474184	2751
ENSDARG00000024877	2240.45	118.976	4.23359	1.25283e-18	1.12278e-15	ptgr1	7	24103913	24119722	2706
ENSDARG00000095949	153.568	1.38778e-17	10.2641	2.14496e-18	1.8603e-15	si:dkey-22i16.9	1	43272716	43282241	4044
ENSDARG00000002768	306.118	7.86486	5.2601	3.60078e-18	3.02533e-15	pvalb2	12	17588551	17590624	1181
ENSDARG00000037789	400.699	14.7479	4.75208	1.37876e-17	1.12331e-14	pvalb1	3	60961255	60985163	931
ENSDARG00000087017	153.568	0.98183	7.11559	4.25611e-17	3.26942e-14	PTGR1 (1 of many)	7	24095805	24102516	1229
ENSDARG00000053254	278.659	8.84814	4.95716	8.83309e-17	6.59685e-14	mylpfa	3	32681334	32686893	1529
ENSDARG00000093098	126.109	1.38778e-17	9.98015	9.96283e-17	7.23948e-14	ccl34b.8	24	27370926	27373329	533
novel.608	146.449	0.98183	7.04717	1.07732e-16	7.62235e-14	-	21	17979724	17981300	1166
ENSDARG00000100333	140.347	0.98183	6.98582	2.45694e-16	1.69378e-13	FO818712.1	7	71156956	71164331	3264
ENSDARG00000098099	170.857	2.94842	5.79718	3.5059e-16	2.35649e-13	zgc:64065	6	8919713	8925854	3010
ENSDARG00000104749	163.738	2.94842	5.73583	8.03844e-16	5.14575e-13	FBXO48 (1 of many)	1	50973738	50981183	1539
ENSDARG00000104635	111.871	1.38778e-17	9.80749	9.4518e-16	5.86764e-13	si:busm1-194e12.12	8	35356692	35358488	1198
ENSDARG00000098097	173.908	3.93171	5.4224	1.41571e-15	8.45842e-13	jac3	7	8324374	8331232	1289
ENSDARG00000022817	223.741	7.86486	4.80806	2.30361e-15	1.31776e-12	pvalb3	12	17583344	17585643	826
novel.156	102.718	1.38778e-17	9.68449	4.50469e-15	2.4717e-12	-	12	11885501	11887213	1350
ENSDARG00000097653	188.146	5.89828	4.96577	6.02006e-15	3.23711e-12	si:dkey-23k10.3	15	36500175	36511774	2331
ENSDARG00000103716	97.6334	1.38778e-17	9.61133	1.35074e-14	6.98384e-12	si:busm1-48c11.3	8	35352004	35355502	928
ENSDARG00000038321	121.024	1.96512	5.85605	3.95318e-14	1.93246e-11	zgc:172053	9	33269692	33271232	700
ENSDARG00000099154	102.718	0.98183	6.53598	8.0319e-14	3.78852e-11	CABZ01032488.1	KN149764.1	4170	17038	1509
ENSDARG00000074653	87.4634	1.38778e-17	9.45285	9.44718e-14	4.37926e-11	si:ch211-233m11.1	13	2697396	2716679	4254
ENSDARG00000017299	1985.18	187.806	3.40108	1.46819e-13	6.57897e-11	fabp11a	19	32579389	32581848	674
ENSDARG00000097238	1084.12	106.193	3.35021	6.73512e-13	2.82938e-10	hbba1	3	54843855	54844670	617
ENSDARG00000099197	336.628	26.5473	3.6582	8.82687e-13	3.615e-10	actc1b	17	117065	125030	1670
ENSDARG00000092077	101.701	1.96512	5.60537	8.87413e-13	3.615e-10	si:dkey-147f3.4	23	17021706	17026893	725
ENSDARG00000106031	121.024	3.93171	4.89981	1.39864e-12	5.52999e-10	CU682355.2	23	45414779	45423312	2995
ENSDARG00000106414	82.3784	0.98183	6.21805	4.38568e-12	1.63768e-09	CABZ01050162.1	16	18373830	18389762	5190
ENSDARG00000096564	91.5314	1.96512	5.45357	6.51983e-12	2.36881e-09	CU915827.1	1	9988732	9998038	1220
ENSDARG00000020741	128.143	5.89828	4.41212	8.43734e-12	2.98482e-09	fga	1	9379390	9387428	3157
ENSDARG00000096979	64.0724	1.38778e-17	9.00462	1.63003e-11	5.41049e-09	NPC2 (1 of many)	17	43031124	43031930	516
ENSDARG00000044612	224.758	18.681	3.5798	2.87807e-11	9.32286e-09	c1qb	21	22675702	22678692	940
ENSDARG00000070317	61.0214	1.38778e-17	8.93437	3.47788e-11	1.11317e-08	irge4	16	25907423	25914747	1865
ENSDARG00000102286	72.2084	0.98183	6.02826	3.78455e-11	1.19708e-08	si:dkey-29p9.3	3	9504941	9514924	4333
novel.889	60.0044	1.38778e-17	8.91017	4.50078e-11	1.3909e-08	-	4	70234707	70237444	1054
ENSDARG00000062943	80.3444	1.96512	5.26577	5.68531e-11	1.69839e-08	taco1	12	9267989	9277959	1325
ENSDARG00000071029	161.704	11.798	3.76247	6.24383e-11	1.82469e-08	si:dkey-147f3.4	23	17002163	17019098	1545
ENSDARG00000026417	57.9704	1.38778e-17	8.86052	7.59943e-11	2.17734e-08	ccr12b.2	24	535078	536972	1814
ENSDARG00000040565	187.129	15.7311	3.56175	1.08473e-10	3.03791e-08	ckmb	15	23708453	23711813	1773
ENSDARG00000024433	273.574	28.5138	3.25647	1.24439e-10	3.44915e-08	pvalb4	3	60943484	60953158	709
ENSDARG00000089362	208.486	19.6643	3.39791	2.23992e-10	5.96873e-08	grn1	19	40599557	40605129	1618
ENSDARG00000104113	53.9024	1.38778e-17	8.75579	2.24222e-10	5.96873e-08	zgc:136767	3	6439777	6465775	1710
ENSDARG00000017984	52.8854	1.38778e-17	8.72837	2.96087e-10	7.72875e-08	zgc:172106	1	54615773	54635013	2789
ENSDARG00000069287	485.11	60.9622	2.9897	3.06739e-10	7.92979e-08	imp3	2	10180863	10192152	5325
ENSDARG00000105747	50.8514	1.38778e-17	8.67192	5.21239e-10	1.32208e-07	CABZ01069016.1	4	72333488	72342090	1310
ENSDARG00000035458	84.4124	3.93171	4.38068	7.19539e-10	1.80799e-07	atp2a1l	12	13205881	13223442	3701
ENSDARG00000079078	2957.44	454.276	2.70236	9.4799e-10	2.31706e-07	-	3	54850464	54851364	657
ENSDARG00000094386	56.9534	0.98183	5.68653	1.4198e-09	3.37811e-07	adgrg4b	10	26672759	26690880	2271
ENSDARG00000071463	65.0894	1.96512	4.96251	1.52259e-09	3.5909e-07	zgc:154125	24	38646679	38657419	2081
ENSDARG00000070770	118.99	9.83143	3.58037	2.14857e-09	4.9373e-07	her4.3	23	21532712	21534589	1783
ENSDARG00000079332	45.7664	1.38778e-17	8.52031	2.27371e-09	5.18059e-07	AL928650.1	1	7928464	7941155	1705
ENSDARG00000001452	131.194	11.798	3.46108	2.43057e-09	5.47096e-07	adam8a	13	24541031	24549186	3337
ENSDARG00000059254	63.0554	1.96512	4.9168	2.44185e-09	5.47096e-07	illr1	19	3306657	3314827	1309
ENSDARG00000100602	52.8854	0.98183	5.57986	4.10498e-09	8.75924e-07	CR388166.2	21	25613641	25617746	4106
ENSDARG00000062042	52.8854	0.98183	5.57986	4.10498e-09	8.75924e-07	mthfsd	18	30900029	30972078	2110
ENSDARG00000036304	43.7324	1.38778e-17	8.45491	4.20377e-09	8.76144e-07	dnaaf3l	24	37015343	37022595	1610
ENSDARG00000098746	197.299	24.5807	2.99829	5.32224e-09	1.10072e-06	dhrs13l1	14	4044395	4054791	1776
ENSDARG00000059294	534.943	82.5945	2.6934	5.4309e-09	1.10618e-06	marco	9	796045	819830	2058
ENSDARG00000035327	123.058	11.798	3.3688	6.83797e-09	1.3823e-06	ckma	5	36231926	36237693	1584
ENSDARG00000043729	41.6984	1.38778e-17	8.38639	7.89453e-09	1.55706e-06	plac8.1	10	11424039	11426917	880
ENSDARG00000070885	48.8174	0.98183	5.46467	1.24346e-08	2.40516e-06	AL953867.1	22	38885003	38893855	3978
novel.520	39.6644	1.38778e-17	8.31447	1.50714e-08	2.87382e-06	-	2	1678535	1680647	1556
ENSDARG00000020811	963.1	166.174	2.53408	1.52383e-08	2.88519e-06	efemp2b	21	25551831	25568004	4011
ENSDARG00000090352	81.3614	5.89828	3.75757	1.66167e-08	3.12417e-06	CR855311.1	16	31668025	31670760	2000
ENSDARG00000099091	37.6304	1.38778e-17	8.23876	2.92755e-08	5.35444e-06	CU929418.2	5	57746327	57751492	5166
ENSDARG00000107643	45.7664	0.98183	5.3718	2.95108e-08	5.361e-06	CABZ01064103.1	KN150467.1	2263	5416	606
ENSDARG00000041411	333.577	56.0458	2.57063	6.0939e-08	1.0779e-05	rad51	20	46524243	46538417	2131
ENSDARG00000078859	281.71	46.213	2.60453	6.18729e-08	1.08726e-05	g0s2	23	39713197	39714768	800
ENSDARG00000086842	1147.18	221.238	2.37375	7.9473e-08	1.36969e-05	dap1b	9	52858943	52862796	642
ENSDARG00000091234	176.959	26.5473	2.73094	8.0624e-08	1.37015e-05	si:ch73-335l21.4	7	19987947	19989445	1499
novel.609	35.5964	1.38778e-17	8.15886	8.20482e-08	1.37015e-05	-	21	25619571	25621137	1154
ENSDARG00000102946	35.5964	1.38778e-17	8.15886	8.20482e-08	1.37015e-05	si:ch73-167f10.1	3	45233847	45237689	718
ENSDARG00000102540	34.5794	1.38778e-17	8.11719	1.16814e-07	1.90957e-05	CR450832.1	23	13535481	13538797	1572
ENSDARG00000102940	34.5794	1.38778e-17	8.11719	1.16814e-07	1.90957e-05	BX649608.2	22	24350669	24354970	1669
ENSDARG00000105273	33.5624	1.38778e-17	8.07428	1.67165e-07	2.69126e-05	FP074902.3	19	19259365	19271442	1224
ENSDARG00000092903	142.381	20.6476	2.77816	2.22115e-07	3.5336e-05	zgc:153317	18	5671056	5674286	2209
ENSDARG00000019503	78.3104	7.86486	3.29498	2.29124e-07	3.62192e-05	-	23	18776173	18781225	1219
ENSDARG00000099243	97.6334	11.798	3.03528	2.30361e-07	3.62192e-05	CR855389.1	15	32885186	32889721	4536
ENSDARG00000067992	86.4464	9.83143	3.11996	3.24515e-07	4.92932e-05	si:dkey-31e10.5	1	9982409	9985625	1793
novel.607	31.5284	1.38778e-17	7.98443	3.47842e-07	5.11043e-05	-	21	17978337	17979488	421
ENSDARG00000093198	31.5284	1.38778e-17	7.98443	3.47842e-07	5.11043e-05	C3 (1 of many)	1	55319541	55356030	4931
ENSDARG00000099599	31.5284	1.38778e-17	7.98443	3.47842e-07	5.11043e-05	pigrl2.3	2	51760018	51778009	2497
ENSDARG00000105655	54.9194	3.93171	3.76167	3.67248e-07	5.36621e-05	BX571811.2	7	32887233	32893711	1437
ENSDARG00000070835	158.653	26.5473	2.57351	4.26023e-07	6.19138e-05	tnnc2	23	20496318	20500956	1531
ENSDARG00000092873	1915.01	420.844	2.18565	4.92435e-07	7.07512e-05	zgc:193541	20	20826558	20830541	483
ENSDARG00000011581	64.0724	5.89828	3.41352	4.94727e-07	7.07512e-05	si:dkey-23k10.5	15	36492316	36500339	5011
ENSDARG00000099561	30.5114	1.38778e-17	7.93731	5.05952e-07	7.08491e-05	CR855306.2	4	41060725	41170249	1575
ENSDARG00000093350	30.5114	1.38778e-17	7.93731	5.05952e-07	7.08491e-05	si:dkey-58f10.7	5	38119987	38121190	491
ENSDARG00000014196	30.5114	1.38778e-17	7.93731	5.05952e-07	7.08491e-05	myl1	9	39184437	39195522	1106
ENSDARG00000068457	141.364	22.6141	2.63734	6.62533e-07	9.0882e-05	tnnt3b	7	39173826	39189346	2803
ENSDARG00000076789	76.2764	8.84814	3.08966	8.04485e-07	0.000109239	cx32.2	20	40827172	40832254	1071
ENSDARG00000044613	152.551	26.5473	2.51697	8.36652e-07	0.000112471	c1qa	21	22685352	22688375	1133
novel.740	80.3444	9.83143	3.01451	9.00762e-07	0.000119801	-	24	38662345	38665243	2899
ENSDARG00000108505	115.939	17.6977	2.70301	9.04542e-07	0.000119801	-	KN150173.1	2147	12775	1464
ENSDARG00000099420	909.199	205.505	2.14473	1.08582e-06	0.000141487	nme2b.2	19	48451507	48454668	1209
ENSDARG00000095820	28.4774	1.38778e-17	7.8382	1.08934e-06	0.000141487	BX649485.4	22	11067830	11068636	641
ENSDARG00000095142	47.8004	3.93171	3.56186	2.12165e-06	0.000264086	-	5	32231325	32259545	3194
ENSDARG00000104991	32.5454	0.98183	4.88154	2.58666e-06	0.000317557	CABZ01034529.1	1	56972150	56975456	1130
ENSDARG00000095627	273.574	58.9957	2.21082	2.76351e-06	0.000334684	c1qc	21	22681219	22683776	930
novel.1282	25.4264	1.38778e-17	7.67545	3.60565e-06	0.000425182	-	KN150306.1	1251	2244	887
ENSDARG00000071139	72.2084	9.83143	2.86073	3.73139e-06	0.000436636	zgc:64065	6	8907192	8914866	1526
ENSDARG00000036893	149.5	29.4971	2.33653	3.73994e-06	0.000436636	f13a1b	7	8022567	8098285	5411
ENSDARG00000076183	141.364	27.5306	2.35496	3.7515e-06	0.000436636	frrs1a	2	20786505	20812168	1821
ENSDARG00000093438	386.461	90.4608	2.09341	4.20131e-06	0.000478846	CU467110.1	1	8290389	8293852	973
ENSDARG00000101315	289.846	65.8787	2.13525	4.78948e-06	0.000536541	CABZ01039820.1	25	5555258	5556672	1415
ENSDARG00000092870	334.594	77.6781	2.10502	5.29945e-06	0.000583938	BX936337.1	9	30434891	30437288	827
ENSDARG00000108582	24.4094	1.38778e-17	7.61685	5.44527e-06	0.000595128	BX511250.3	16	31926560	31936444	5603
ENSDARG00000091918	121.024	22.6141	2.41343	5.88912e-06	0.000638447	BX548073.1	5	41760406	41765787	4830
ENSDARG00000012388	286.795	66.862	2.09866	6.74565e-06	0.000725455	cox4i1l	24	28152135	28166713	1090
ENSDARG00000108340	38.6474	2.94842	3.6564	6.95643e-06	0.000745141	si:ch211-283g2.2	5	3876535	3897335	1813
ENSDARG00000103257	29.4944	0.98183	4.7401	7.53307e-06	0.000791148	BX511078.2	4	51764786	51891304	1877
ENSDARG00000101807	29.4944	0.98183	4.7401	7.53307e-06	0.000791148	si:ch211-120c15.3	4	67567024	67761684	2568
ENSDARG00000100219	29.4944	0.98183	4.7401	7.53307e-06	0.000791148	si:dkey-264f17.1	4	66796875	66827941	3520
ENSDARG00000076950	194.248	43.2631	2.1634	7.90277e-06	0.000823542	kel	16	17352455	17392053	5680
ENSDARG00000078069	79.3274	12.7813	2.62183	9.01951e-06	0.000918555	rrm2	19	48003903	48010821	2439
ENSDARG00000095553	79.3274	12.7813	2.62183	9.01951e-06	0.000918555	lenep	16	22863839	22866056	719
ENSDARG00000099674	45.7664	4.915	3.18628	1.11765e-05	0.00112123	dicp3.1	16	22077442	22083795	1886
ENSDARG00000097456	243.064	58.0124	2.0645	1.19455e-05	0.0011895	coa3b	3	22296166	22301880	633
ENSDARG00000087185	122.041	25.564	2.24953	1.22702e-05	0.00121285	CABZ01069006.1	5	60113194	60125240	1802
ENSDARG00000033760	36.6134	2.94842	3.57865	1.25995e-05	0.00122692	pmelb	23	35573739	35591533	2196
novel.1230	22.3754	1.38778e-17	7.49199	1.26863e-05	0.00122692	-	KN150080.1	3318	6047	591
ENSDARG00000096876	32.5454	1.96512	3.96528	1.47133e-05	0.00141279	CR847984.1	11	37334120	37336776	591
ENSDARG00000095807	60.0044	8.84814	2.74413	1.72465e-05	0.0016327	hp	8	50154548	50159302	631
ENSDARG00000094458	21.3584	1.38778e-17	7.42526	1.95811e-05	0.00182797	si:dkey-65b12.12	5	41257297	41260403	832
ENSDARG00000088452	21.3584	1.38778e-17	7.42526	1.95811e-05	0.00182797	si:dkey-24i24.3	16	28793724	28802551	1074
novel.4	113.905	24.5807	2.2064	2.00127e-05	0.0018618	-	1	9029554	9031334	1720
ENSDARG00000095798	31.5284	1.96512	3.91965	2.05601e-05	0.00189958	BX666064.1	22	11053094	11056297	1015
ENSDARG00000029995	58.9874	8.84814	2.71951	2.1119e-05	0.0019379	tnni2b.2	7	39114523	39121845	1120
ENSDARG00000074156	58.9874	8.84814	2.71951	2.1119e-05	0.0019379	sgca	12	3043488	3058291	1779
novel.210	98.6504	19.6643	2.31931	2.17584e-05	0.00198978	-	13	39216610	39217611	982
ENSDARG00000096217	26.4434	0.98183	4.58326	2.29623e-05	0.00207395	si:dkey-51d8.9	4	44381204	44388931	3786
ENSDARG00000106231	77.2934	13.7646	2.4785	2.29874e-05	0.00207395	CABZ01094910.1	5	71628631	71631774	1388
ENSDARG00000088693	42.7154	4.915	3.08703	2.42341e-05	0.00215748	dcst2	16	28792760	28819448	2848
ENSDARG00000025983	516.637	140.608	1.87652	2.45235e-05	0.00217604	l3mbtl3	20	2112730	2179604	3719
ENSDARG00000087793	147.466	34.4136	2.09526	2.51928e-05	0.00222076	si:dkey-54n8.2	15	25641544	25649623	2531
ENSDARG00000102066	535.96	147.491	1.86059	2.56102e-05	0.00225019	ntn4	7	19082047	19117052	2554
ENSDARG00000028618	566.47	157.324	1.84742	2.84864e-05	0.00249474	-	6	39362841	39367931	1889
ENSDARG00000057035	52.8854	7.86486	2.72974	3.40661e-05	0.00288928	stoml3b	10	24671777	24678779	1193
ENSDARG00000040251	236.962	61.9455	1.9334	3.73815e-05	0.00314075	ctsk	16	29558314	29567926	1639
ENSDARG00000094451	346.798	95.3772	1.86098	3.83048e-05	0.00320829	cfp	8	23651015	23681056	5754
ENSDARG00000074362	40.6814	4.915	3.01685	4.10672e-05	0.00339733	-	3	51837690	51858158	4374
novel.1301	40.6814	4.915	3.01685	4.10672e-05	0.00339733	-	KN150421.1	431	14365	1063
ENSDARG00000043581	80.3444	15.7311	2.34325	4.35428e-05	0.00359108	gadd45aa	2	10497046	10500973	1253
ENSDARG00000109049	267.472	71.7784	1.8959	4.46475e-05	0.00367093	CABZ01046433.1	22	8856404	8864497	602
ENSDARG00000094215	47.8004	6.88157	2.77368	4.60098e-05	0.0037714	BX005417.1	4	75411477	75428073	1827
novel.36	19.3244	1.38778e-17	7.28175	4.77659e-05	0.00387986	-	1	56538639	56541586	686
ENSDARG00000013752	24.4094	0.98183	4.46834	4.95961e-05	0.00399234	tnni2a.3	25	30686679	30698314	1522
ENSDARG00000080016	28.4774	1.96512	3.77342	5.75184e-05	0.00458884	si:cabz01032454.3	4	72206255	72211638	2316
ENSDARG00000086337	46.7834	6.88157	2.74273	5.81712e-05	0.00462719	si:dkey-102g19.3	21	4538208	4543189	838
ENSDARG00000099764	32.5454	2.94842	3.40934	5.88889e-05	0.00467047	CR855389.2	15	32849791	32851666	770
ENSDARG00000056214	118.99	29.4971	2.00753	7.43781e-05	0.00581915	gnrh3	17	20182399	20187466	762
ENSDARG00000105554	18.3074	1.38778e-17	7.20427	7.55368e-05	0.00581915	CR450827.2	7	29022609	29024131	675
ENSDARG00000007534	18.3074	1.38778e-17	7.20427	7.55368e-05	0.00581915	itln1	1	14530146	14537038	1231
ENSDARG00000073718	66.1064	12.7813	2.35925	8.13336e-05	0.0061896	si:ch73-233k15.2	3	29543466	29557557	3026
ENSDARG00000032553	101.701	23.5974	2.10168	8.14967e-05	0.0061896	egln3	17	9755992	9780871	2315
ENSDARG00000107929	27.4604	1.96512	3.72118	8.1742e-05	0.00619075	BX897693.2	20	38226376	38235966	1744
ENSDARG00000104540	69.1574	13.7646	2.31831	8.58981e-05	0.00646907	cyp2aa4	23	42396735	42413136	2411
ENSDARG00000091073	37.6304	4.915	2.90473	9.21983e-05	0.00688568	fam150ba	23	35446099	35450474	1374
novel.161	103.735	24.5807	2.07163	9.40737e-05	0.00700628	-	12	39281579	39286268	1816
ENSDARG00000087666	376.291	112.093	1.746	9.92674e-05	0.00737266	fibpb	21	25568763	25576644	1667
ENSDARG00000068515	34.5794	3.93171	3.09618	0.000102431	0.00752451	chs1	13	154389	172959	6118
ENSDARG00000017441	291.88	86.5276	1.75265	0.000112888	0.00820297	mylz3	1	6855476	6871030	1432
ENSDARG00000044935	26.4434	1.96512	3.66699	0.000116677	0.00843275	hpdb	8	34797126	34807576	1819
ENSDARG00000090091	17.2904	1.38778e-17	7.12238	0.000120499	0.00866241	si:ch211-238e22.2	4	55718159	55725165	4352
novel.488	70.1744	14.7479	2.24067	0.000124729	0.00891881	-	2	1678535	1680647	1556
ENSDARG00000007344	187.129	53.096	1.81488	0.00013636	0.00967326	tcap	3	21110046	21111912	1190
ENSDARG00000045453	66.1064	13.7646	2.25334	0.000142756	0.010097	f13a1a.1	24	2499153	2519579	3541
novel.759	122.041	32.447	1.90706	0.00014346	0.010097	-	25	8110994	8131687	3522
ENSDARG00000104325	84.4124	19.6643	2.09474	0.00016141	0.0111847	plek	13	940440	955830	2036
ENSDARG00000042683	21.3584	0.98183	4.27675	0.000164371	0.0112736	si:dkey-15j16.3	20	23939714	23943537	2751
ENSDARG00000038881	680.374	219.271	1.63304	0.000171837	0.0117259	acaa2	8	2451082	2471335	1900
ENSDARG00000061096	120.007	32.447	1.88284	0.000174936	0.0118771	dapk2a	7	29007430	29021056	4432
ENSDARG00000109147	32.5454	3.93171	3.00904	0.000186219	0.0125796	AL824708.2	12	14703926	14706371	1652
ENSDARG00000004954	539.011	173.057	1.63835	0.000187179	0.0126127	grna	3	29783585	29810515	4227
ENSDARG00000011785	188.146	55.0625	1.77035	0.000190184	0.0127823	tbx6	12	3875779	3886305	3049
ENSDARG00000104248	41.6984	6.88157	2.57719	0.00019293	0.0127823	muc5a	25	8091636	8102514	2431
ENSDARG00000095801	16.2734	1.38778e-17	7.03556	0.000193974	0.0127823	BX649485.2	22	11060656	11061417	587
ENSDARG00000094297	16.2734	1.38778e-17	7.03556	0.000193974	0.0127823	si:dkey-222h21.2	1	57566650	57573836	3554
novel.1355	64.0724	13.7646	2.20834	0.000201115	0.0132205	-	KN150633.1	445	6435	1616
ENSDARG00000025903	171.874	50.1461	1.77455	0.000205278	0.0134285	lgals9l1	15	31151514	31162442	2231
ENSDARG00000008811	76.2764	17.6977	2.09974	0.000210407	0.0137306	cmtm3	7	44268999	44282056	1705
ENSDARG00000093748	56.9534	11.798	2.25899	0.000232646	0.0150359	si:ch211-217k17.11	1	51806342	51808641	962
novel.850	255.268	78.6614	1.69667	0.000235558	0.0151876	-	4	50260945	50265029	3985
ENSDARG00000056378	224.758	68.8285	1.70544	0.000245318	0.0156665	ifi30	2	25106933	25111836	1166
ENSDARG00000012881	374.257	120.943	1.62868	0.00026596	0.0167855	slc4a1a	3	19915692	19944785	4203
ENSDARG00000105410	46.7834	8.84814	2.38589	0.000266845	0.0168019	BX324230.1	7	7322087	7329917	927
ENSDARG00000070015	27.4604	2.94842	3.16525	0.000299755	0.0185269	pimr173	4	11402169	11406448	1752
ENSDARG00000076321	27.4604	2.94842	3.16525	0.000299755	0.0185269	col28a2a	9	48599701	48673396	5399
ENSDARG00000086350	27.4604	2.94842	3.16525	0.000299755	0.0185269	pimr102	8	13404115	13435546	1641
ENSDARG00000031848	27.4604	2.94842	3.16525	0.000299755	0.0185269	pparg	11	582995	643060	1604
ENSDARG00000041923	27.4604	2.94842	3.16525	0.000299755	0.0185269	ccl38.6	20	38354887	38389073	1681
ENSDARG00000041060	94.5824	25.564	1.88223	0.000307784	0.0189796	lgals9l3	15	30973828	31186924	2828
ENSDARG00000078205	15.2564	1.38778e-17	6.94319	0.000315208	0.0190609	ccl34b.9	24	27380445	27382136	627
ENSDARG00000100502	15.2564	1.38778e-17	6.94319	0.000315208	0.0190609	CABZ01038979.1	KN150372.1	16021	21360	1077
ENSDARG00000101715	39.6644	6.88157	2.50526	0.000315485	0.0190609	arsg	12	20461678	20478504	2310
ENSDARG00000005789	170.857	52.1127	1.71063	0.000330997	0.0199087	enpp1	20	13507301	13625030	4508
ENSDARG00000101420	451.549	151.424	1.57548	0.000346224	0.0206857	CABZ01103811.1	KN150112.1	1847	2038	192
ENSDARG00000101800	93.5654	24.5807	1.92295	0.000347222	0.0206858	CABZ01088271.1	KN150631.1	15069	17823	1456
ENSDARG00000089404	23.3924	1.96512	3.491	0.000348534	0.0206858	si:dkey-24p1.7	15	38255902	38276183	2391
ENSDARG00000079124	81.3614	20.6476	1.97176	0.000366545	0.0217069	-	2	44692914	44704320	1060
ENSDARG00000096257	19.3244	0.98183	4.13324	0.000376589	0.0220588	si:ch73-367p23.2	3	32394549	32399290	3445
ENSDARG00000095930	19.3244	0.98183	4.13324	0.000376589	0.0220588	myha	5	31646719	31657163	5915
ENSDARG00000079315	19.3244	0.98183	4.13324	0.000376589	0.0220588	lpxn	8	19916521	19945003	1249
ENSDARG00000053215	26.4434	2.94842	3.11105	0.000419448	0.0243045	me1	16	32878183	33047123	2415
ENSDARG00000100446	71.1914	17.6977	2.00037	0.000444487	0.0257	si:ch211-286o17.1	6	47425082	47463517	5953
ENSDARG00000096792	58.9874	13.7646	2.08928	0.000480429	0.0276591	BX004999.1	3	30967221	30974811	3588
ENSDARG00000093386	288.829	97.3438	1.5678	0.00050264	0.0287532	si:dkeyp-82a1.1	8	20918259	20921895	1388
ENSDARG00000051710	49.8344	10.8147	2.19095	0.000506343	0.0287917	CR339041.1	25	10787591	10800470	1101
ENSDARG00000098460	14.2394	1.38778e-17	6.84449	0.000517265	0.0289733	ccl39.5	25	12884926	12885688	558
ENSDARG00000090119	14.2394	1.38778e-17	6.84449	0.000517265	0.0289733	-	KN150362.1	7866	13349	2979
ENSDARG00000068994	14.2394	1.38778e-17	6.84449	0.000517265	0.0289733	pimr129	20	39587052	39593062	2296
novel.1083	105.769	31.4637	1.74506	0.000542953	0.0302133	-	8	14079	25608	4265
ENSDARG00000019861	125.092	38.3467	1.7025	0.000560887	0.0310288	fgl2a	4	20457719	20460989	2524
ENSDARG00000105411	18.3074	0.98183	4.05575	0.000575412	0.0315725	si:ch211-113d11.5	14	47233712	47240802	3087
ENSDARG00000073741	500.365	176.007	1.50667	0.000580979	0.031813	RAP1GDS1	7	69290866	69346710	1747
ENSDARG00000037554	164.755	53.096	1.6313	0.000608362	0.0331101	arhgef3l	23	20742806	20757743	2286
ENSDARG00000031952	48.8174	10.8147	2.16128	0.000619733	0.0335254	mb	1	54460292	54467434	1490
ENSDARG00000087198	48.8174	10.8147	2.16128	0.000619733	0.0335254	cthrc1a	19	12995970	13007561	1262
ENSDARG00000033355	125.092	39.33	1.66609	0.000715312	0.0381585	zgc:101699	5	1612139	1636508	2039
ENSDARG00000037645	125.092	39.33	1.66609	0.000715312	0.0381585	zgc:173570	23	16904720	16923172	1616
ENSDARG00000105509	105.769	32.447	1.70084	0.000721479	0.0384112	si:cabz01074944.1	7	5114572	5160970	5531
novel.182	21.3584	1.96512	3.36048	0.000739506	0.0392157	-	13	27788152	27789274	545
ENSDARG00000045016	202.384	67.8452	1.57497	0.000751776	0.0397879	npffl	11	256603	259874	1003
ENSDARG00000098080	554.266	202.555	1.45169	0.000824207	0.0430789	gnl2	16	33947976	33971847	2776
novel.495	276.625	97.3438	1.50554	0.000825405	0.0430789	-	2	42135520	42144387	8868
ENSDARG00000096794	24.4094	2.94842	2.99614	0.000829981	0.0430789	BX119915.2	20	39555717	39570401	2004
ENSDARG00000106256	38.6474	7.86486	2.27848	0.00083827	0.0432586	CR847893.4	KN149687.1	35090	46880	4170
ENSDARG00000099411	98.6504	30.4804	1.69028	0.000856071	0.0434212	zgc:158343	5	9319116	9320270	1155
ENSDARG00000018327	13.2224	1.38778e-17	6.73854	0.00085757	0.0434212	illr3	19	3326016	3332100	1390
ENSDARG00000087623	13.2224	1.38778e-17	6.73854	0.00085757	0.0434212	BX649485.1	22	11073309	11074571	988
ENSDARG00000069563	27.4604	3.93171	2.76495	0.000872039	0.0439881	zgc:153151	7	23901830	23910620	2503
novel.116	30.5114	4.915	2.60328	0.000883969	0.0440134	-	11	40614421	40621802	507
ENSDARG00000096576	17.2904	0.98183	3.97387	0.000884859	0.0440134	si:ch211-286b5.6	1	54596279	54609609	2878
ENSDARG00000020611	375.274	134.709	1.47723	0.000885638	0.0440134	si:ch211-160d20.3	18	36801922	36819033	1742
ENSDARG00000063416	1522.45	576.203	1.40155	0.00094367	0.0467247	ptprk	20	1420722	1540060	4986
novel.899	127.126	41.2966	1.61916	0.000955912	0.0472438	-	5	1173100	1176033	2934
novel.192	195.265	66.862	1.54437	0.000963715	0.0475421	-	13	48152253	48154829	2577
ENSDARG00000090629	140.347	46.213	1.59996	0.000966373	0.0475859	tmtops3b	10	26727458	26731754	1985

## Sheet: The down-regulated DEGs
Table EV2. Detailed information of DEGs from RNA-seq analysis.
gene_id	nomo-/-	TU	log2FoldChange	pvalue	padj	gene_name	gene_chr	gene_start	gene_end	gene_length
ENSDARG00000036588	1.01847	1228.12	-10.0708	1.37614e-37	3.69989e-33	mhc1zba	1	46464192	46470764	2340
ENSDARG00000036587	7.12043	949.852	-7.03497	6.49492e-30	5.82075e-26	cbr1	1	46474566	46481945	3883
novel.90	1.01847	519.173	-8.82888	1.10435e-28	4.9486e-25	-	11	36713721	36715664	1317
novel.1165	4.06944	425.761	-6.66635	7.00767e-24	1.7128e-20	-	KN149708.1	2539	11023	8485
ENSDARG00000006588	1.38778e-17	219.271	-10.7776	1.23237e-21	1.94903e-18	zgc:111983	1	44472118	44476098	2242
novel.1269	16.2734	604.719	-5.20506	3.93199e-21	5.28577e-18	-	KN150238.1	295	8939	6779
ENSDARG00000089296	10.1714	413.961	-5.32992	5.40956e-20	6.61098e-17	si:dkey-240n22.6	4	75309080	75385300	8352
ENSDARG00000040534	1.01847	200.589	-7.45747	1.60555e-19	1.72667e-16	epcam	13	8508749	8511340	1476
ENSDARG00000086077	1.38778e-17	167.157	-10.3864	3.61798e-19	3.6027e-16	si:ch211-156l18.4	11	12245902	12321922	2584
ENSDARG00000107994	424.09	7846.61	-4.20923	3.97558e-19	3.81741e-16	CR936442.2	19	8042596	8046495	2594
novel.1298	1.01847	184.856	-7.33971	9.01377e-19	8.3567e-16	-	KN150374.1	6932	9750	2819
ENSDARG00000086418	1.01847	158.307	-7.1162	2.23778e-17	1.76956e-14	si:ch211-236p5.3	17	8134383	8148614	5783
ENSDARG00000103512	1.38778e-17	113.076	-9.82297	7.99319e-16	5.14575e-13	CABZ01033178.1	KN150071.1	341	6598	2828
ENSDARG00000036830	71.1914	1044.25	-3.87229	9.60263e-16	5.86764e-13	krt17	19	5462077	5464284	1754
ENSDARG00000105592	649.864	8036.38	-3.62809	2.21389e-15	1.29397e-12	CR936442.1	19	8047191	8049742	2552
ENSDARG00000096449	10.1714	244.836	-4.57255	3.50024e-15	1.96057e-12	si:ch211-194e1.7	8	49395494	49410742	2906
ENSDARG00000096712	9.15443	219.271	-4.56359	1.13182e-14	5.96669e-12	si:dkey-193p11.2	12	25794550	25796504	696
novel.696	29.4944	456.243	-3.94566	1.58555e-14	8.04324e-12	-	23	43721703	43733093	2085
ENSDARG00000079105	80.3444	982.3	-3.60986	3.04454e-14	1.51584e-11	mhc2dab	8	36434337	36436683	1432
ENSDARG00000102326	1.01847	105.21	-6.52732	5.66195e-14	2.71834e-11	-	25	7490260	7498248	3599
novel.947	1.01847	100.294	-6.45836	1.36977e-13	6.24197e-11	-	5	8639059	8640544	1486
ENSDARG00000056773	1.38778e-17	81.6112	-9.35313	2.65311e-13	1.16937e-10	zgc:163079	3	19407864	19411318	1733
ENSDARG00000059173	4.06944	127.826	-4.93148	5.01245e-13	2.16891e-10	gdf2	12	2613310	2616543	1170
ENSDARG00000041433	17.2904	258.602	-3.89312	5.08226e-13	2.16891e-10	si:dkey-7c18.24	20	46135871	46139685	2474
ENSDARG00000102528	1.38778e-17	75.7115	-9.24505	9.71979e-13	3.90039e-10	AL935126.1	7	47112137	47125601	3440
ENSDARG00000102793	1.38778e-17	73.7449	-9.20715	1.52179e-12	5.92967e-10	slc16a6a	KN150708.1	17930	31764	2638
ENSDARG00000101791	3.05245	105.21	-5.05166	3.42556e-12	1.31571e-09	ccbl2	6	25157919	25166249	2049
novel.11	333.577	2920.35	-3.12958	3.93773e-12	1.49113e-09	-	1	34656664	34661117	4454
ENSDARG00000014208	1.01847	80.6279	-6.14393	5.39633e-12	1.98748e-09	zgc:55413	15	35243680	35268662	3803
novel.1217	2.03546	89.4775	-5.37514	7.87918e-12	2.82453e-09	-	KN150011.1	876	11826	1365
ENSDARG00000104899	11.1884	170.107	-3.91159	1.07433e-11	3.75123e-09	CR931813.2	8	7789613	7809486	1418
ENSDARG00000104083	4.06944	107.177	-4.67757	1.24488e-11	4.29099e-09	adgre5b.2	1	57844730	57857184	2301
ENSDARG00000091715	1.38778e-17	64.8954	-9.02306	1.27257e-11	4.33091e-09	si:dkey-162h11.2	7	781251	816015	12908
ENSDARG00000021787	20.3414	242.87	-3.56971	1.30712e-11	4.39291e-09	abcb5	16	19734698	19762569	5011
ENSDARG00000106153	504.433	3979.35	-2.97949	2.44226e-11	8.00763e-09	CR974440.2	16	36452988	36456996	2929
ENSDARG00000027381	1.38778e-17	59.979	-8.90963	4.50078e-11	1.3909e-08	ccdc171	23	45546454	45578167	3636
ENSDARG00000058371	296.965	2275.32	-2.93718	5.67286e-11	1.69839e-08	krt5	23	10238226	10242488	2472
ENSDARG00000093998	2.03546	79.6447	-5.20744	5.68531e-11	1.69839e-08	si:ch73-7i4.2	9	28799306	28805690	2112
novel.964	3.05245	88.4942	-4.80237	5.86758e-11	1.73358e-08	-	5	56716574	56723479	1085
novel.1047	105.769	850.54	-3.00599	7.61251e-11	2.17734e-08	-	7	19127540	19137204	9665
ENSDARG00000097157	1.01847	67.8452	-5.89532	9.46504e-11	2.67871e-08	si:ch211-207n23.2	15	29660671	29665803	1357
ENSDARG00000093176	1.38778e-17	56.0458	-8.81199	1.29769e-10	3.56018e-08	zgc:77118	15	35257363	35268363	1162
novel.796	231.877	1669.62	-2.84742	2.23489e-10	5.96873e-08	-	3	18144814	18148346	3533
ENSDARG00000031745	155.602	1135.69	-2.86665	2.70149e-10	7.1208e-08	si:busm1-266f07.2	8	36440010	36442894	1590
ENSDARG00000103199	5.08644	96.3605	-4.21098	3.26292e-10	8.35495e-08	si:dkey-247k7.2	16	23424030	23431063	975
ENSDARG00000038979	8.13743	112.093	-3.76387	8.45008e-10	2.1036e-07	-	2	24167971	24181772	1072
ENSDARG00000105731	1.38778e-17	49.1628	-8.62341	9.29778e-10	2.2934e-07	CR788316.1	4	70803191	70815422	3306
ENSDARG00000100190	6.10344	95.3772	-3.93895	1.15005e-09	2.78561e-07	si:ch211-188p14.4	1	58697974	58709503	4176
ENSDARG00000099482	2.03546	65.8787	-4.93415	1.20621e-09	2.89555e-07	BX569782.1	13	15719189	15723933	3377
ENSDARG00000015293	3.05245	71.7784	-4.50081	1.78005e-09	4.16161e-07	fam110a	8	49217089	49218714	1626
ENSDARG00000009544	9.15443	113.076	-3.60895	1.98096e-09	4.59139e-07	cldnb	21	25729129	25730235	1107
ENSDARG00000108225	4.06944	76.6948	-4.19546	2.84298e-09	6.31705e-07	CABZ01068843.1	18	1619709	1633208	2712
ENSDARG00000098899	94.5824	629.301	-2.73251	3.18795e-09	7.02551e-07	zmp:0000001082	1	58849140	58862863	4073
ENSDARG00000074531	917.335	5497.54	-2.58311	3.27814e-09	7.16553e-07	spag9a	3	18153468	18223883	4761
ENSDARG00000076945	53.9024	379.546	-2.81303	3.81863e-09	8.27964e-07	dsg2.1	20	7337612	7361832	5238
ENSDARG00000102665	1.38778e-17	44.2464	-8.47181	4.20377e-09	8.76144e-07	CABZ01033180.1	KN150072.1	2152	12984	1329
ENSDARG00000093494	1.38778e-17	44.2464	-8.47181	4.20377e-09	8.76144e-07	si:ch211-217k17.9	1	51757707	51765926	4687
ENSDARG00000059369	1.01847	52.1127	-5.51552	5.3911e-09	1.10618e-06	si:ch1073-15f12.3	22	1056125	1068948	2639
ENSDARG00000054616	12.2054	121.926	-3.30737	7.8043e-09	1.55706e-06	cldni	3	30790404	30795479	1793
ENSDARG00000078569	1.38778e-17	42.2798	-8.40641	7.89453e-09	1.55706e-06	mpeg1.3	8	29646716	29648939	2001
ENSDARG00000093936	6.10344	84.5611	-3.76554	7.93412e-09	1.55706e-06	si:dkeyp-1h4.6	18	7632446	7634646	1676
ENSDARG00000036888	12.2054	119.959	-3.28394	1.01862e-08	1.98453e-06	zgc:153935	25	27271730	27292561	2481
ENSDARG00000109059	113.905	686.331	-2.58977	1.27857e-08	2.4554e-06	AL929028.4	KN149688.1	100238	105538	4347
ENSDARG00000106179	12.2054	115.043	-3.22363	2.00616e-08	3.74566e-06	BX005406.1	8	8052685	8055464	2186
ENSDARG00000108586	1.38778e-17	39.33	-8.30239	2.09586e-08	3.88616e-06	CABZ01068421.1	2	7864860	7866977	1034
novel.1342	280.693	1557.52	-2.47167	2.18007e-08	4.01461e-06	-	KN150602.1	45	17549	5920
ENSDARG00000000212	21.3584	161.257	-2.9093	3.09456e-08	5.58392e-06	krt97	22	11726358	11729424	1503
novel.1158	240.013	1305.8	-2.44315	3.34696e-08	5.99909e-06	-	KN149691.1	213333	215419	2087
ENSDARG00000079011	7.12043	81.6112	-3.49615	4.11215e-08	7.3218e-06	col17a1b	13	24619813	24649250	5236
novel.166	1.01847	43.2631	-5.24773	7.2206e-08	1.2606e-05	-	12	47630092	47633248	268
ENSDARG00000075963	241.03	1250.74	-2.3749	7.446e-08	1.29157e-05	mhc1uba	19	7153929	7182175	2551
novel.551	63.0554	361.847	-2.51837	8.15518e-08	1.37015e-05	-	20	3893191	3895982	2612
ENSDARG00000106267	1.38778e-17	34.4136	-8.1104	8.20482e-08	1.37015e-05	CR388042.2	4	51851562	51852342	780
ENSDARG00000092191	46.7834	281.218	-2.58446	8.77285e-08	1.45597e-05	CR318588.1	18	7625451	7628355	821
ENSDARG00000104885	3.05245	54.0793	-4.09317	1.17191e-07	1.90957e-05	CABZ01033178.2	KN150071.1	7908	14903	3578
ENSDARG00000091730	1.38778e-17	32.447	-8.02583	1.67165e-07	2.69126e-05	gig2l	21	22610689	22611402	510
ENSDARG00000102750	3.05245	52.1127	-4.03986	1.95094e-07	3.1222e-05	cdh1	7	52788342	52847585	4613
ENSDARG00000106621	83.3954	434.61	-2.37997	2.54026e-07	3.97079e-05	BX571711.3	4	31275069	31279545	3522
ENSDARG00000101030	8.13743	76.6948	-3.21712	2.75391e-07	4.27987e-05	si:ch73-158p21.3	4	74781811	74789618	2775
novel.449	4.06944	56.0458	-3.74381	2.88451e-07	4.4316e-05	-	19	12514779	12516526	1250
novel.987	4.06944	56.0458	-3.74381	2.88451e-07	4.4316e-05	-	6	24211637	24216539	992
ENSDARG00000104598	14.2394	106.193	-2.88798	2.9659e-07	4.53075e-05	zgc:123181	10	21619585	21691390	5971
ENSDARG00000011618	60.0044	317.6	-2.40168	3.3382e-07	5.04218e-05	slc26a2	14	25140861	25155258	4920
ENSDARG00000089863	46.7834	257.619	-2.45807	3.42819e-07	5.11043e-05	ccdc57	12	33260965	33293049	6062
ENSDARG00000099887	1.01847	38.3467	-5.07424	3.45318e-07	5.11043e-05	-	11	24901879	24917387	1372
ENSDARG00000104261	1.01847	37.3634	-5.03689	4.77852e-07	6.90728e-05	CABZ01111729.1	KN150521.1	16312	19487	1087
ENSDARG00000055514	1.38778e-17	29.4971	-7.88888	5.05952e-07	7.08491e-05	icn2	16	23572019	23576061	434
ENSDARG00000087762	153.568	725.663	-2.23951	5.23351e-07	7.2653e-05	rab27b	21	1504774	1552774	3425
ENSDARG00000012972	19.3244	124.876	-2.68426	5.24238e-07	7.2653e-05	cfl1l	13	33497194	33499882	1098
ENSDARG00000061585	6.10344	62.9288	-3.34001	6.12512e-07	8.44513e-05	cyp4v7	14	29634954	29751221	5049
ENSDARG00000101043	22.3754	135.692	-2.59375	7.00954e-07	9.56642e-05	ppl	3	36317785	36340128	6052
novel.627	273.574	1221.24	-2.15784	8.34891e-07	0.000112471	-	21	1553028	1558851	5824
ENSDARG00000005565	19.3244	120.943	-2.63814	8.44591e-07	0.000112973	entpd8	6	41041221	41081499	3464
ENSDARG00000019808	10.1714	78.6614	-2.93603	1.07177e-06	0.000141254	evpla	6	17959266	17983562	7651
ENSDARG00000021866	1.38778e-17	27.5306	-7.78978	1.08934e-06	0.000141487	upk1a	16	44801645	44814028	2331
ENSDARG00000038378	23.3924	134.709	-2.51948	1.25455e-06	0.000162073	sagb	15	45624957	45648345	3260
ENSDARG00000097556	3.05245	45.2297	-3.83602	1.25988e-06	0.000162073	cyp8b2	2	3621411	3623377	1967
ENSDARG00000051861	26.4434	150.441	-2.50271	1.40291e-06	0.000179613	pkp3a	25	22053723	22094185	4202
ENSDARG00000045306	31.5284	172.073	-2.44372	1.42596e-06	0.000181698	slc51a	24	24816725	24837873	1838
ENSDARG00000087093	4.06944	49.1628	-3.55522	1.63986e-06	0.000207968	si:ch211-157c3.4	3	27511544	27517003	2048
ENSDARG00000094104	1.01847	32.447	-4.83408	1.82875e-06	0.000229756	AL929237.1	20	46085459	46092710	1170
ENSDARG00000092833	1.01847	32.447	-4.83408	1.82875e-06	0.000229756	CR318588.2	18	7616951	7622259	1646
ENSDARG00000005776	7.12043	61.9455	-3.09909	2.06249e-06	0.000257917	guk1b	8	18195236	18203786	1604
ENSDARG00000038703	23.3924	129.792	-2.46589	2.15931e-06	0.000267536	hkdc1	13	22887048	22901353	3280
novel.71	311.203	1293.02	-2.05438	2.313e-06	0.000285263	-	10	26897346	26906128	8783
ENSDARG00000107775	32.5454	169.124	-2.37316	2.62741e-06	0.000321093	CABZ01002522.1	4	58053298	58094336	1378
ENSDARG00000086512	4.06944	47.1963	-3.49648	2.75169e-06	0.000334684	prodhb	5	10742928	10770835	2500
ENSDARG00000044010	13.2224	84.5611	-2.66574	3.43834e-06	0.000414543	loxl2a	10	20448332	20490090	4610
ENSDARG00000056511	86.4464	378.563	-2.12908	3.49704e-06	0.000419738	arr3a	10	26838500	26849684	1724
ENSDARG00000080147	1.38778e-17	24.5807	-7.62706	3.60565e-06	0.000425182	5S_rRNA	23	36367938	36368060	123
ENSDARG00000105027	1.38778e-17	24.5807	-7.62706	3.60565e-06	0.000425182	CABZ01011067.1	2	37965038	37967103	672
ENSDARG00000102449	1.38778e-17	24.5807	-7.62706	3.60565e-06	0.000425182	CABZ01048402.1	KN149946.1	24204	29068	1451
ENSDARG00000088337	7.12043	58.9957	-3.02884	3.90405e-06	0.000452433	wu:fc34e06	1	39965481	39986482	6891
novel.1332	2.03546	36.3801	-4.07973	4.01499e-06	0.000463292	-	KN150541.1	644	8249	1125
ENSDARG00000098249	113.905	479.842	-2.07354	4.10429e-06	0.000471573	asmt	9	56380200	56395051	1460
ENSDARG00000092052	18.3074	104.227	-2.50127	4.20321e-06	0.000478846	gstk4	16	32049735	32054251	2072
ENSDARG00000078592	210.52	853.49	-2.01878	4.3226e-06	0.000490369	nomo	6	16546853	16590938	4434
ENSDARG00000013302	10.1714	70.7951	-2.78428	4.47935e-06	0.000506016	gpx8	8	40143897	40149398	1636
novel.103	4.06944	45.2297	-3.43525	4.66319e-06	0.00052458	-	11	14010596	14012044	1449
novel.70	298.999	1184.86	-1.98606	4.87982e-06	0.000544393	-	10	26883134	26897003	13870
ENSDARG00000102057	1.01847	29.4971	-4.69713	5.24925e-06	0.000580788	si:ch73-329n5.2	12	44367074	44377019	2854
ENSDARG00000038639	1.01847	29.4971	-4.69713	5.24925e-06	0.000580788	elovl6l	13	21536071	21541681	3013
ENSDARG00000107542	1.38778e-17	23.5974	-7.56847	5.44527e-06	0.000595128	CABZ01088053.1	21	1048154	1049092	852
ENSDARG00000098332	2.03546	35.3968	-4.04034	5.52293e-06	0.000601172	zgc:112970	KN149696.1	164772	171264	2572
ENSDARG00000089227	39.6644	184.856	-2.21698	6.64169e-06	0.000717143	si:ch211-91p5.3	25	27185804	27222776	4504
ENSDARG00000059257	316.288	1220.25	-1.94746	7.03556e-06	0.000750627	rcvrnb	12	310156	317758	5060
ENSDARG00000043128	6.10344	52.1127	-3.06852	7.19999e-06	0.000765134	cldne	15	2675312	2677394	2083
ENSDARG00000106299	2.03546	33.4303	-3.95818	7.62631e-06	0.000797824	CABZ01077121.1	5	10779296	10783143	761
novel.857	4.06944	43.2631	-3.3713	7.9832e-06	0.000828712	-	4	67790030	67791179	1150
ENSDARG00000041379	18.3074	99.3104	-2.43165	8.16818e-06	0.000844653	si:ch211-245j22.3	18	15585869	15591305	684
ENSDARG00000092662	1.38778e-17	22.6141	-7.5074	8.28134e-06	0.000849818	dnaaf3	24	37302703	37311206	1631
ENSDARG00000037805	1.38778e-17	22.6141	-7.5074	8.28134e-06	0.000849818	lgals3bpa	3	57628719	57667361	2665
ENSDARG00000071462	3.05245	38.3467	-3.59858	9.34721e-06	0.000948336	lama3	22	16356954	16374214	3792
ENSDARG00000095048	2.03546	32.447	-3.91527	1.05718e-05	0.00106855	si:dkey-250k15.7	16	11792646	11818857	2077
ENSDARG00000101642	1.01847	27.5306	-4.59803	1.08654e-05	0.00109411	si:ch211-155m12.1	5	8533012	8540255	1745
novel.213	6.10344	50.1461	-3.01317	1.15422e-05	0.00115362	-	13	48263137	48264491	1355
ENSDARG00000099035	187.129	709.93	-1.92295	1.20269e-05	0.00119319	pcdh1g33	10	21825832	21862621	4487
ENSDARG00000012610	79.3274	317.6	-1.99965	1.26455e-05	0.00122692	saga	2	5568243	5593212	3385
novel.775	1.38778e-17	21.6309	-7.44363	1.26863e-05	0.00122692	-	25	17519756	17525845	713
ENSDARG00000094081	1.38778e-17	21.6309	-7.44363	1.26863e-05	0.00122692	BX323880.1	2	32132633	32135978	1352
ENSDARG00000004658	1.38778e-17	21.6309	-7.44363	1.26863e-05	0.00122692	zgc:101810	7	7145551	7164981	2135
novel.880	4.06944	41.2966	-3.30438	1.38101e-05	0.00133082	-	4	48201947	48202849	633
ENSDARG00000059163	154.585	584.07	-1.9169	1.54456e-05	0.00147783	irbp	12	2630348	2635423	2354
ENSDARG00000103574	83.3954	326.449	-1.96724	1.59671e-05	0.00152231	CABZ01109058.1	KN150086.1	123	1639	515
ENSDARG00000100789	46.7834	197.639	-2.07591	1.67739e-05	0.00159358	plgrkt	21	43583	271713	5675
ENSDARG00000008306	19.3244	97.3438	-2.32534	1.76077e-05	0.00166105	rdh5	22	10082313	10093042	2638
ENSDARG00000094886	1.38778e-17	20.6476	-7.37691	1.95811e-05	0.00182797	si:dkey-266f7.5	19	8019196	8032028	3507
ENSDARG00000103332	53.9024	220.254	-2.02827	2.01045e-05	0.0018639	-	2	58287013	58315344	2578
ENSDARG00000089090	34.5794	151.424	-2.12667	2.20522e-05	0.00200982	mmd2b	1	7223409	7228989	1441
ENSDARG00000088885	1.01847	25.564	-4.49162	2.29623e-05	0.00207395	si:ch1073-340i21.3	15	46114202	46121452	2068
ENSDARG00000109164	11.1884	65.8787	-2.54473	2.30762e-05	0.002075	CABZ01045617.2	KN150411.1	7221	10795	3564
ENSDARG00000094719	44.7494	185.839	-2.05112	2.38162e-05	0.00213441	CR318588.3	18	7610394	7613204	1364
ENSDARG00000045638	32.5454	143.558	-2.13691	2.40916e-05	0.00215192	slc13a1	25	27480644	27489521	2571
ENSDARG00000011671	20.3414	98.3271	-2.26629	2.4777e-05	0.00219129	pde6b	21	20319822	20339971	5593
ENSDARG00000108711	187.129	666.666	-1.83225	2.92153e-05	0.00255027	CR790382.5	4	62701855	62708834	4712
ENSDARG00000094175	10.1714	60.9622	-2.56896	2.96899e-05	0.00258331	znf1027	4	43379771	43392479	2387
ENSDARG00000099359	1.38778e-17	19.6643	-7.30695	3.04594e-05	0.00262478	BX649497.2	4	61939487	61944981	5495
ENSDARG00000095523	1.38778e-17	19.6643	-7.30695	3.04594e-05	0.00262478	AL845369.2	5	8668900	8674798	797
ENSDARG00000101181	1.38778e-17	19.6643	-7.30695	3.04594e-05	0.00262478	s100w	16	23488570	23490344	784
ENSDARG00000060682	3.05245	33.4303	-3.40133	3.14646e-05	0.00268951	agr1	9	45790760	45802530	877
ENSDARG00000079345	3.05245	33.4303	-3.40133	3.14646e-05	0.00268951	si:ch211-217k17.10	1	51810967	51813407	1735
ENSDARG00000098620	5.08644	42.2798	-3.02493	3.15106e-05	0.00268951	si:ch211-188p14.2	1	58712641	58716435	618
ENSDARG00000005108	1.01847	24.5807	-4.43531	3.36527e-05	0.00286325	oclna	10	2897604	2915729	2179
ENSDARG00000033029	75.2594	282.201	-1.90506	3.49824e-05	0.00295767	pkd1b	12	21576321	21626795	11680
ENSDARG00000009637	226.792	788.593	-1.79735	3.73219e-05	0.00314075	rcvrn3	19	10420613	10433654	3579
ENSDARG00000032010	43.7324	176.007	-2.00582	3.86323e-05	0.00322568	slc15a2	9	37510427	37529861	3271
ENSDARG00000056836	2.03546	28.5138	-3.72962	4.06483e-05	0.0033835	si:ch211-125o16.4	17	22524812	22532842	5341
ENSDARG00000056654	1.38778e-17	18.681	-7.23343	4.77659e-05	0.00387986	gna15.2	22	21979104	21989965	1376
ENSDARG00000092731	1.38778e-17	18.681	-7.23343	4.77659e-05	0.00387986	mhc1uka	19	7124709	7132556	1375
novel.1290	1.01847	23.5974	-4.37672	4.95961e-05	0.00399234	-	KN150344.1	6064	17932	302
ENSDARG00000086351	1.01847	23.5974	-4.37672	4.95961e-05	0.00399234	SNORD60	1	7234684	7234771	88
novel.909	81.3614	293.017	-1.847	5.30188e-05	0.00425511	-	5	11482327	11484690	2364
ENSDARG00000108474	2.03546	27.5306	-3.67922	5.75184e-05	0.00458884	CABZ01057472.1	13	43120499	43124571	3017
ENSDARG00000098082	128.143	441.493	-1.78366	6.06131e-05	0.00479307	CU459093.1	11	45011811	45012510	558
ENSDARG00000103013	47.8004	180.923	-1.91756	7.0007e-05	0.00551967	pcdh1g22	10	21819530	21862679	4423
ENSDARG00000067665	1.01847	22.6141	-4.31565	7.35111e-05	0.00577901	fam167aa	17	5454070	5463975	2907
ENSDARG00000105890	1.38778e-17	17.6977	-7.15596	7.55368e-05	0.00581915	FO744832.1	19	40168707	40171740	998
ENSDARG00000104302	1.38778e-17	17.6977	-7.15596	7.55368e-05	0.00581915	CR391991.3	2	48604930	48612198	1184
ENSDARG00000105511	1.38778e-17	17.6977	-7.15596	7.55368e-05	0.00581915	BX248521.2	11	36742618	36747964	2059
novel.856	1.38778e-17	17.6977	-7.15596	7.55368e-05	0.00581915	-	4	62998390	62999027	617
ENSDARG00000108537	4.06944	35.3968	-3.08271	7.62932e-05	0.00586063	BX664628.1	20	37933247	37939127	3733
novel.1021	25.4264	109.143	-2.0965	7.6688e-05	0.00587417	-	7	6779166	6780288	1087
ENSDARG00000108964	27.4604	115.043	-2.06185	8.06912e-05	0.00616325	BX640547.7	4	50820307	50825050	3900
ENSDARG00000042962	214.588	705.997	-1.71752	8.32482e-05	0.00628711	dgcr2	10	42215840	42258850	6027
ENSDARG00000071021	66.1064	235.004	-1.8279	8.63386e-05	0.00648408	papss2a	17	23661062	23689323	2817
ENSDARG00000100810	27.4604	114.06	-2.04948	8.98413e-05	0.00672834	CABZ01076758.1	KN150545.1	4269	15266	1495
ENSDARG00000087012	4.06944	34.4136	-3.04222	0.000102431	0.00752451	BX004816.4	3	402206	407965	5650
ENSDARG00000041413	4.06944	34.4136	-3.04222	0.000102431	0.00752451	adgrg11	20	46467738	46520427	4421
ENSDARG00000103595	4.06944	33.4303	-3.00055	0.000102431	0.00752451	sfxn5a	13	14889830	14951032	1425
ENSDARG00000098185	16.2734	73.7449	-2.17159	0.000109944	0.00805435	BX510309.1	5	42066256	42068057	1062
ENSDARG00000105548	3.05245	29.4971	-3.22147	0.000111734	0.00816328	si:dkey-1h4.4	7	30655139	30659343	1523
ENSDARG00000068127	9.15443	51.1294	-2.46583	0.000112106	0.00816826	si:ch211-194e1.9	8	49368118	49386810	5178
ENSDARG00000012341	2.03546	25.564	-3.57281	0.000116677	0.00843275	capn9	1	53222101	53247349	2668
ENSDARG00000104016	31.5284	123.892	-1.97019	0.000117771	0.008489	si:dkey-151j17.4	18	50653947	50675951	9155
ENSDARG00000058556	5.08644	37.3634	-2.84715	0.000121298	0.00869656	muc5.2	25	8330824	8368332	18848
novel.956	8.13743	47.1963	-2.51815	0.000129619	0.0092354	-	5	42155450	42185583	2279
ENSDARG00000045155	23.3924	95.3772	-2.02191	0.000129844	0.0092354	phf5a	12	19016578	19021818	1103
novel.1107	382.393	1182.89	-1.62888	0.000143304	0.010097	-	8	54189873	54191541	1229
ENSDARG00000078322	106.786	349.065	-1.70762	0.000150363	0.0105553	col12a1a	17	49685590	49879081	10798
ENSDARG00000056757	18.3074	77.6781	-2.07772	0.000156638	0.0109671	slc39a8	13	11557188	11581718	3096
ENSDARG00000026925	12.2054	58.9957	-2.26164	0.000159888	0.0111417	nos2a	5	43182114	43196818	4149
ENSDARG00000007382	5.08644	36.3801	-2.8088	0.000159961	0.0111417	ubtd1a	13	31241086	31248233	2272
ENSDARG00000095536	20.3414	83.5778	-2.03214	0.00016141	0.0111847	TRIM62 (1 of many)	11	39963608	39993080	1198
ENSDARG00000089936	1.01847	20.6476	-4.18516	0.000164371	0.0112736	sepw2b	3	19954006	19956493	1155
ENSDARG00000078552	1.01847	20.6476	-4.18516	0.000164371	0.0112736	grhl3	17	26946960	26958792	3019
ENSDARG00000105294	1.01847	20.6476	-4.18516	0.000164371	0.0112736	CABZ01051902.1	1	44599872	44604924	1892
novel.359	23.3924	92.4274	-1.97665	0.000166732	0.0114065	-	17	137154	138412	1161
ENSDARG00000058835	104.752	339.232	-1.69413	0.000174255	0.0118608	-	20	3132647	3183121	5268
novel.344	10.1714	52.1127	-2.34319	0.000180546	0.0122271	-	16	32047284	32049549	610
ENSDARG00000067767	12.2054	58.0124	-2.23745	0.000192772	0.0127823	pimr59	5	42057122	42071951	1631
ENSDARG00000107813	1.38778e-17	15.7311	-6.9873	0.000193974	0.0127823	CABZ01068423.1	8	39364708	39366768	870
ENSDARG00000040513	1.38778e-17	15.7311	-6.9873	0.000193974	0.0127823	zgc:92313	12	4204693	4212232	1538
ENSDARG00000013685	1.38778e-17	15.7311	-6.9873	0.000193974	0.0127823	vsig8b	8	6533392	6565740	1344
ENSDARG00000094048	1.38778e-17	15.7311	-6.9873	0.000193974	0.0127823	si:dkey-224b4.5	24	37266643	37297210	778
ENSDARG00000102856	56.9534	192.722	-1.75649	0.000202163	0.013257	si:ch73-59f11.3	3	6714454	6722502	916
ENSDARG00000060340	5.08644	35.3968	-2.76941	0.000211448	0.0137651	si:dkey-157l19.2	13	35864445	35908807	5472
ENSDARG00000078847	651.898	1939.04	-1.57244	0.000214622	0.013938	si:dkey-238o13.4	18	14703277	14709424	1202
ENSDARG00000013335	39.6644	140.608	-1.82257	0.000228577	0.0148085	anxa6	14	50263574	50372929	2151
ENSDARG00000077622	26.4434	102.26	-1.94632	0.000240535	0.0154714	si:ch211-263p13.7	10	26851997	26860477	878
ENSDARG00000022615	17.2904	71.7784	-2.04584	0.000243475	0.0156231	si:ch211-241e1.3	2	1073933	1115009	4600
ENSDARG00000090346	21.3584	83.5778	-1.96217	0.000244215	0.0156332	zmp:0000000991	24	23843796	23853447	5160
ENSDARG00000069018	7.12043	41.2966	-2.51558	0.000246499	0.0157046	cyp7a1	2	22492072	22494735	1987
ENSDARG00000003091	4.06944	30.4804	-2.8678	0.000252157	0.0159894	oclnb	5	25612468	25620718	2389
ENSDARG00000104186	4.06944	30.4804	-2.8678	0.000252157	0.0159894	fbxo43	16	54681445	54850016	2136
ENSDARG00000007480	102.718	321.533	-1.6451	0.000265484	0.0167855	rpe65a	2	2316199	2331029	1744
ENSDARG00000093753	72.2084	231.07	-1.67642	0.000283447	0.0178055	BX004774.2	8	20814172	20818266	1140
ENSDARG00000000563	67.1234	216.321	-1.68648	0.000292737	0.0183462	ttn.1	9	42931205	43071913	88553
ENSDARG00000105017	3.05245	26.5473	-3.07014	0.000299755	0.0185269	CT737138.1	4	34082399	34091459	2887
novel.756	33.5624	119.959	-1.83384	0.000312398	0.0190609	-	25	2094913	2097701	2789
ENSDARG00000091560	1.38778e-17	14.7479	-6.89495	0.000315208	0.0190609	slc6a19a.2	19	684693	704191	2218
ENSDARG00000095000	1.38778e-17	14.7479	-6.89495	0.000315208	0.0190609	zgc:174354	11	12489532	12491451	1007
ENSDARG00000056324	1.38778e-17	14.7479	-6.89495	0.000315208	0.0190609	zgc:123295	3	21059218	21068196	1710
ENSDARG00000105630	1.38778e-17	14.7479	-6.89495	0.000315208	0.0190609	alpk3b	7	29838840	29855932	6122
ENSDARG00000107906	1.38778e-17	14.7479	-6.89495	0.000315208	0.0190609	CABZ01088053.2	21	1029742	1041397	1650
ENSDARG00000099931	152.551	460.176	-1.59212	0.00031643	0.0190752	pcdh1g26	10	21829275	21862676	4403
ENSDARG00000092339	17.2904	69.8118	-2.00584	0.000331776	0.019911	pimr61	17	39828711	39832580	1486
ENSDARG00000076011	9.15443	46.213	-2.32036	0.000332559	0.0199135	-	23	44007366	44027316	1802
ENSDARG00000098739	2.03546	22.6141	-3.39684	0.000348534	0.0206858	-	KN150699.1	14153	15112	561
ENSDARG00000090369	5.08644	32.447	-2.64434	0.000372105	0.0219877	zgc:86896	3	36146118	36154684	2036
ENSDARG00000010958	46.7834	155.358	-1.72889	0.00037622	0.0220588	glmnb	6	28979952	28990268	2147
novel.878	16.2734	65.8787	-2.00915	0.000392948	0.022967	-	4	43352011	43359122	1874
ENSDARG00000059978	14.2394	59.979	-2.06514	0.000403008	0.0235039	cplx4a	21	10647218	10656914	2514
ENSDARG00000016750	35.5964	122.909	-1.78427	0.000404237	0.0235245	abcc6a	6	10790927	10832568	6409
novel.475	55.9364	178.956	-1.67558	0.00041414	0.0240487	-	19	27887174	27895327	8154
ENSDARG00000103375	28.4774	102.26	-1.83989	0.000458094	0.0264299	si:ch211-161m3.4	4	70885374	70894441	4220
ENSDARG00000106237	5.08644	31.4637	-2.60012	0.000495363	0.0283973	CR450695.1	24	26087659	26091537	2922
novel.774	5.08644	31.4637	-2.60012	0.000495363	0.0283973	-	25	12816074	12817715	1339
ENSDARG00000102477	163.738	472.959	-1.52962	0.000503975	0.0287683	stard4	21	223051	227161	1457
ENSDARG00000074150	2.03546	21.6309	-3.33307	0.000506526	0.0287917	si:ch211-226h7.5	12	46070820	46091384	3705
ENSDARG00000043133	1.38778e-17	13.7646	-6.79628	0.000517265	0.0289733	cldnf	15	2686210	2689068	2408
ENSDARG00000108929	1.38778e-17	13.7646	-6.79628	0.000517265	0.0289733	AL928901.2	5	8525602	8527113	1410
ENSDARG00000039665	1.38778e-17	13.7646	-6.79628	0.000517265	0.0289733	zmp:0000001074	20	7367356	7387461	4955
novel.1000	1.38778e-17	13.7646	-6.79628	0.000517265	0.0289733	-	6	16703977	16704423	447
novel.811	23.3924	83.5778	-1.83166	0.000524355	0.0293094	-	3	7029931	7030973	1043
ENSDARG00000017490	17.2904	66.862	-1.94366	0.000530164	0.0295726	cel.1	21	11308619	11318737	1994
ENSDARG00000015404	16.2734	63.9121	-1.96551	0.000543898	0.0302133	arl3l2	14	891505	898801	1274
ENSDARG00000105048	33.5624	114.06	-1.76117	0.000559578	0.0310203	CABZ01084447.1	7	69403102	69410982	2187
ENSDARG00000003219	1.01847	17.6977	-3.96422	0.000575412	0.0315725	bin2a	23	33812684	33826830	2294
ENSDARG00000106170	1.01847	17.6977	-3.96422	0.000575412	0.0315725	CABZ01002524.1	4	58057160	58057844	461
ENSDARG00000014946	1.01847	17.6977	-3.96422	0.000575412	0.0315725	angpt2a	13	6166713	6178708	1928
ENSDARG00000077760	38.6474	126.842	-1.71142	0.000599361	0.0327529	ascc1	12	48212414	48217950	855
ENSDARG00000035798	115.939	336.282	-1.53531	0.000604131	0.0329466	gngt1	19	41269414	41272348	921
ENSDARG00000010231	11.1884	49.1628	-2.12342	0.000619733	0.0335254	ppm1na	15	9076988	9093101	3396
ENSDARG00000070331	4.06944	27.5306	-2.72159	0.000636793	0.0343791	muc5.1	25	8279639	8323098	16385
ENSDARG00000053158	20.3414	73.7449	-1.85186	0.000654587	0.035269	prss56	2	45191319	45217417	3254
ENSDARG00000079564	7.12043	37.3634	-2.37164	0.000668181	0.0358577	vmhc	2	24600869	24614260	5990
ENSDARG00000027584	7.12043	37.3634	-2.37164	0.000668181	0.0358577	ttpa	2	26991838	26997514	1923
ENSDARG00000092042	45.7664	143.558	-1.64665	0.000707172	0.0378745	AL935153.1	8	31429240	31430926	613
ENSDARG00000086157	2.03546	20.6476	-3.26635	0.000739506	0.0392157	SNORD60	1	7235369	7235456	88
ENSDARG00000079591	109.837	312.683	-1.50829	0.000775531	0.0409141	-	14	35124680	35156224	6358
novel.1157	172.891	479.842	-1.47204	0.000776099	0.0409141	-	KN149691.1	212003	220698	1763
ENSDARG00000069476	22.3754	77.6781	-1.78999	0.000803446	0.0422729	spint2	15	20303409	20314784	2024
ENSDARG00000006422	3.05245	23.5974	-2.90106	0.000829981	0.0430789	esyt3	9	23972987	23996163	3184
ENSDARG00000099401	3.05245	23.5974	-2.90106	0.000829981	0.0430789	ccl33.3	25	12745435	12747497	490
ENSDARG00000092120	3.05245	23.5974	-2.90106	0.000829981	0.0430789	BX470185.1	3	16724601	16726458	978
ENSDARG00000093186	3.05245	23.5974	-2.90106	0.000829981	0.0430789	si:dkey-30j10.5	3	16630655	16634481	2115
ENSDARG00000044199	112.888	318.583	-1.49577	0.000832566	0.0431298	gnat1	6	42921397	42932766	1967
ENSDARG00000091304	56.9534	171.09	-1.58484	0.000836987	0.0432586	card19	11	36827622	36834444	2550
ENSDARG00000038011	24.4094	82.5945	-1.75353	0.000847048	0.0434212	cyth4a	3	29358369	29378015	2050
ENSDARG00000102393	17.2904	63.9121	-1.87869	0.000851639	0.0434212	arl3l1	21	33138180	33152440	2219
ENSDARG00000095922	38.6474	122.909	-1.66603	0.000854263	0.0434212	CR855300.1	8	50977784	50978977	637
novel.1252	1.38778e-17	12.7813	-6.69036	0.00085757	0.0434212	-	KN150152.1	164	704	377
ENSDARG00000107747	1.38778e-17	12.7813	-6.69036	0.00085757	0.0434212	AL929029.2	4	59526020	59528074	1207
ENSDARG00000090342	1.38778e-17	12.7813	-6.69036	0.00085757	0.0434212	cfap100	6	17757931	17782906	2052
ENSDARG00000029830	1.38778e-17	12.7813	-6.69036	0.00085757	0.0434212	myf6	4	21996818	21999968	720
ENSDARG00000054050	7.12043	36.3801	-2.3333	0.000860935	0.0435096	vsig8a	10	19568319	19594005	3284
ENSDARG00000070116	6.10344	33.4303	-2.42999	0.000877744	0.0440134	nit1	7	7261665	7274119	1427
ENSDARG00000104814	6.10344	33.4303	-2.42999	0.000877744	0.0440134	wu:fc46h12	2	7683635	7693655	2374
ENSDARG00000089852	1.01847	16.7144	-3.88235	0.000884859	0.0440134	si:dkey-51d8.1	4	44229815	44261031	3990
ENSDARG00000107843	1.01847	16.7144	-3.88235	0.000884859	0.0440134	AL929210.4	1	17478502	17479843	1167
ENSDARG00000099494	1.01847	16.7144	-3.88235	0.000884859	0.0440134	si:dkeyp-77c4.5	4	44011268	44106545	3962
novel.907	47.8004	145.525	-1.6037	0.000912698	0.0452745	-	5	10997007	10998739	1733
