# Supplementary material for: Nomo1 deficiency causes autism-like behavior in zebrafish
Source: EMBO Rep. 2024 Jan 22;25(2):11. doi: 10.1038/s44319-023-00036-y (PMC10897165; doi:10.1038/s44319-023-00036-y)
Supplement: Supplementary file 3 — Table EV3 [file 44319_2023_36_MOESM3_ESM.xls]

Table EV3. NOMO1vsTU_KEGG enrich key genes from RNA-seq analysis.
KEGGID	Description	GeneRatio	BgRatio	pvalue	padj	geneID	geneName	keggID	Count
dre04514	Cell adhesion molecules (CAMs)	11/79	106/5227	4.05E-07	3.16E-05	ENSDARG00000104635/ENSDARG00000103716/ENSDARG00000079105/ENSDARG00000031745/ENSDARG00000009544/ENSDARG00000098899/ENSDARG00000102750/ENSDARG00000043128/ENSDARG00000005108/ENSDARG00000003091/ENSDARG00000100446	si:busm1-194e12.12/si:busm1-48c11.3/mhc2dab/si:busm1-266f07.2/cldnb/zmp:0000001082/cdh1/cldne/oclna/oclnb/si:ch211-286o17.1	dre:368615/dre:368614/dre:30762/dre:368878/dre:81581/dre:557935/dre:114424/dre:81584/dre:405757/dre:494075/dre:100332904	11
dre04744	Phototransduction	5/79	34/5227	0.000137051	0.005344973	ENSDARG00000012610/ENSDARG00000011671/novel.1107/ENSDARG00000035798/ENSDARG00000044199	saga/pde6b/-/gngt1/gnat1	dre:792319/dre:559332/dre:30459/dre:335656/dre:140428	5
dre04672	Intestinal immune network for IgA production	4/79	25/5227	0.000480379	0.012489862	ENSDARG00000104635/ENSDARG00000103716/ENSDARG00000079105/ENSDARG00000031745	si:busm1-194e12.12/si:busm1-48c11.3/mhc2dab/si:busm1-266f07.2	dre:368615/dre:368614/dre:30762/dre:368878	4
dre00450	Selenocompound metabolism	3/79	14/5227	0.001072875	0.020921068	ENSDARG00000101791/ENSDARG00000071021/ENSDARG00000101800	ccbl2/papss2a/CABZ01088271.1	dre:393315/dre:777719/dre:103911967	3
dre00230	Purine metabolism	8/79	175/5227	0.004618956	0.072055707	ENSDARG00000019503/ENSDARG00000005565/ENSDARG00000099420/ENSDARG00000005776/ENSDARG00000078069/ENSDARG00000011671/ENSDARG00000071021/ENSDARG00000005789	-/entpd8/nme2b.2/guk1b/rrm2/pde6b/papss2a/enpp1	dre:449987/dre:436652/dre:30084/dre:393697/dre:100330864/dre:559332/dre:777719/dre:562399	8
dre05168	Herpes simplex infection	6/79	165/5227	0.037727664	0.467017587	ENSDARG00000104635/ENSDARG00000103716/ENSDARG00000079105/ENSDARG00000031745/ENSDARG00000094451/novel.774	si:busm1-194e12.12/si:busm1-48c11.3/mhc2dab/si:busm1-266f07.2/cfp/-	dre:368615/dre:368614/dre:30762/dre:368878/dre:556399/dre:797669	6
dre04145	Phagosome	5/79	132/5227	0.048553828	0.467017587	ENSDARG00000104635/ENSDARG00000103716/ENSDARG00000079105/ENSDARG00000031745/ENSDARG00000059294	si:busm1-194e12.12/si:busm1-48c11.3/mhc2dab/si:busm1-266f07.2/marco	dre:368615/dre:368614/dre:30762/dre:368878/dre:571584	5
dre00330	Arginine and proline metabolism	3/79	56/5227	0.05200893	0.467017587	ENSDARG00000040565/ENSDARG00000035327/ENSDARG00000026925	ckmb/ckma/nos2a	dre:794752/dre:30095/dre:404036	3
dre00240	Pyrimidine metabolism	4/79	97/5227	0.058293233	0.467017587	ENSDARG00000005565/ENSDARG00000099420/ENSDARG00000078069/ENSDARG00000005789	entpd8/nme2b.2/rrm2/enpp1	dre:436652/dre:30084/dre:100330864/dre:562399	4
dre04530	Tight junction	6/79	185/5227	0.05987405	0.467017587	ENSDARG00000035438/ENSDARG00000009544/ENSDARG00000043128/ENSDARG00000004658/ENSDARG00000005108/ENSDARG00000003091	myhc4/cldnb/cldne/zgc:101810/oclna/oclnb	dre:334274/dre:81581/dre:81584/dre:493612/dre:405757/dre:494075	6
dre00062	Fatty acid elongation	2/79	31/5227	0.079136178	0.514385155	ENSDARG00000093176/ENSDARG00000038881	zgc:77118/acaa2	dre:405845/dre:406325	2
dre00500	Starch and sucrose metabolism	2/79	31/5227	0.079136178	0.514385155	ENSDARG00000038703/ENSDARG00000005789	hkdc1/enpp1	dre:321224/dre:562399	2
dre00830	Retinol metabolism	2/79	36/5227	0.102232281	0.56957985	ENSDARG00000008306/ENSDARG00000007480	rdh5/rpe65a	dre:556528/dre:393724	2
dre02010	ABC transporters	2/79	36/5227	0.102232281	0.56957985	ENSDARG00000021787/ENSDARG00000016750	abcb5/abcc6a	dre:798527/dre:566555	2
dre04260	Cardiac muscle contraction	3/79	83/5227	0.129867572	0.598661587	ENSDARG00000099197/ENSDARG00000012388/ENSDARG00000079564	actc1b/cox4i1l/vmhc	dre:58114/dre:402880/dre:30616	3
dre00920	Sulfur metabolism	1/79	10/5227	0.141376175	0.598661587	ENSDARG00000071021	papss2a	dre:777719	1
dre00130	Ubiquinone and other terpenoid-quinone biosynthesis	1/79	11/5227	0.154378146	0.598661587	ENSDARG00000044935	hpdb	dre:445287	1
dre00380	Tryptophan metabolism	2/79	47/5227	0.158141591	0.598661587	ENSDARG00000101791/ENSDARG00000098249	ccbl2/asmt	dre:393315/dre:100141344	2
dre00590	Arachidonic acid metabolism	2/79	47/5227	0.158141591	0.598661587	ENSDARG00000036587/ENSDARG00000013302	cbr1/gpx8	dre:373866/dre:393191	2
dre00480	Glutathione metabolism	2/79	48/5227	0.163481164	0.598661587	ENSDARG00000013302/ENSDARG00000078069	gpx8/rrm2	dre:393191/dre:100330864	2
dre00770	Pantothenate and CoA biosynthesis	1/79	12/5227	0.167185686	0.598661587	ENSDARG00000005789	enpp1	dre:562399	1
dre00520	Amino sugar and nucleotide sugar metabolism	2/79	49/5227	0.168853268	0.598661587	ENSDARG00000038703/ENSDARG00000068515	hkdc1/chs1	dre:321224/dre:322468	2
dre01212	Fatty acid metabolism	2/79	53/5227	0.190624572	0.646465941	ENSDARG00000093176/ENSDARG00000038881	zgc:77118/acaa2	dre:405845/dre:406325	2
dre00360	Phenylalanine metabolism	1/79	16/5227	0.216528323	0.70371705	ENSDARG00000044935	hpdb	dre:445287	1
dre00100	Steroid biosynthesis	1/79	18/5227	0.240105735	0.720317204	ENSDARG00000017490	cel.1	dre:322481	1
dre00120	Primary bile acid biosynthesis	1/79	18/5227	0.240105735	0.720317204	ENSDARG00000069018	cyp7a1	dre:394148	1
dre00220	Arginine biosynthesis	1/79	20/5227	0.262982333	0.757424515	ENSDARG00000026925	nos2a	dre:404036	1
dre03008	Ribosome biogenesis in eukaryotes	2/79	69/5227	0.280178666	0.757424515	ENSDARG00000069287/ENSDARG00000098080	imp3/gnl2	dre:393237/dre:793727	2
dre04810	Regulation of actin cytoskeleton	5/79	235/5227	0.28160655	0.757424515	ENSDARG00000053254/ENSDARG00000098899/ENSDARG00000012972/ENSDARG00000090369/ENSDARG00000079591	mylpfa/zmp:0000001082/cfl1l/zgc:86896/-	dre:30429/dre:557935/dre:406738/dre:415190/dre:101886694	5
dre04115	p53 signaling pathway	2/79	71/5227	0.291443695	0.757753608	ENSDARG00000078069/ENSDARG00000043581	rrm2/gadd45aa	dre:100330864/dre:393548	2
dre00790	Folate biosynthesis	1/79	24/5227	0.306714782	0.764230108	ENSDARG00000036587	cbr1	dre:373866	1
dre04142	Lysosome	3/79	130/5227	0.313530301	0.764230108	ENSDARG00000093176/ENSDARG00000040251/ENSDARG00000101715	zgc:77118/ctsk/arsg	dre:405845/dre:550475/dre:564790	3
dre04979	Cholesterol metabolism	2/79	80/5227	0.341773123	0.774183882	novel.609/ENSDARG00000069018	-/cyp7a1	dre:387529/dre:394148	2
dre00760	Nicotinate and nicotinamide metabolism	1/79	28/5227	0.347883189	0.774183882	ENSDARG00000005789	enpp1	dre:562399	1
dre00350	Tyrosine metabolism	1/79	29/5227	0.357792254	0.774183882	ENSDARG00000044935	hpdb	dre:445287	1
dre04620	Toll-like receptor signaling pathway	2/79	86/5227	0.374749444	0.774183882	ENSDARG00000040251/ENSDARG00000090119	ctsk/-	dre:550475/dre:403137	2
dre00052	Galactose metabolism	1/79	31/5227	0.377166507	0.774183882	ENSDARG00000038703	hkdc1	dre:321224	1
dre00140	Steroid hormone biosynthesis	1/79	31/5227	0.377166507	0.774183882	ENSDARG00000069018	cyp7a1	dre:394148	1
dre05132	Salmonella infection	2/79	91/5227	0.401729512	0.782726478	ENSDARG00000026925/ENSDARG00000090369	nos2a/zgc:86896	dre:404036/dre:415190	2
dre00980	Metabolism of xenobiotics by cytochrome P450	1/79	34/5227	0.405150761	0.782726478	ENSDARG00000036587	cbr1	dre:373866	1
dre03440	Homologous recombination	1/79	37/5227	0.431892875	0.782726478	ENSDARG00000041411	rad51	dre:406487	1
dre04216	Ferroptosis	1/79	37/5227	0.431892875	0.782726478	ENSDARG00000056757	slc39a8	dre:100002893	1
dre00970	Aminoacyl-tRNA biosynthesis	1/79	38/5227	0.440540363	0.782726478	ENSDARG00000101800	CABZ01088271.1	dre:103911967	1
dre04371	Apelin signaling pathway	3/79	161/5227	0.441538013	0.782726478	ENSDARG00000102750/ENSDARG00000026925/ENSDARG00000035798	cdh1/nos2a/gngt1	dre:114424/dre:404036/dre:335656	3
dre00051	Fructose and mannose metabolism	1/79	41/5227	0.465710592	0.786388687	ENSDARG00000038703	hkdc1	dre:321224	1
dre00071	Fatty acid degradation	1/79	41/5227	0.465710592	0.786388687	ENSDARG00000038881	acaa2	dre:406325	1
dre00620	Pyruvate metabolism	1/79	42/5227	0.473849593	0.786388687	ENSDARG00000053215	me1	dre:768196	1
dre03460	Fanconi anemia pathway	1/79	46/5227	0.505199272	0.820948817	ENSDARG00000041411	rad51	dre:406487	1
dre01200	Carbon metabolism	2/79	119/5227	0.541249787	0.849871006	ENSDARG00000038703/ENSDARG00000053215	hkdc1/me1	dre:321224/dre:768196	2
dre00280	Valine, leucine and isoleucine degradation	1/79	52/5227	0.548796958	0.849871006	ENSDARG00000038881	acaa2	dre:406325	1
dre04340	Hedgehog signaling pathway	1/79	53/5227	0.555684889	0.849871006	ENSDARG00000056511	arr3a	dre:436678	1
dre00561	Glycerolipid metabolism	1/79	56/5227	0.575731811	0.863597716	ENSDARG00000017490	cel.1	dre:322481	1
dre03320	PPAR signaling pathway	1/79	61/5227	0.607177171	0.893581497	ENSDARG00000069018	cyp7a1	dre:394148	1
dre04020	Calcium signaling pathway	3/79	216/5227	0.640782392	0.925574566	ENSDARG00000035458/ENSDARG00000070835/ENSDARG00000026925	atp2a1l/tnnc2/nos2a	dre:494489/dre:58082/dre:404036	3
dre04210	Apoptosis	2/79	151/5227	0.671639986	0.930984223	ENSDARG00000040251/ENSDARG00000043581	ctsk/gadd45aa	dre:550475/dre:393548	2
dre00010	Glycolysis / Gluconeogenesis	1/79	73/5227	0.673563696	0.930984223	ENSDARG00000038703	hkdc1	dre:321224	1
dre04512	ECM-receptor interaction	1/79	75/5227	0.683495124	0.930984223	ENSDARG00000022615	si:ch211-241e1.3	dre:567640	1
dre04146	Peroxisome	1/79	79/5227	0.702471511	0.930984223	ENSDARG00000026925	nos2a	dre:404036	1
dre03015	mRNA surveillance pathway	1/79	83/5227	0.720323693	0.930984223	ENSDARG00000015853	rnps1	dre:327020	1
dre03018	RNA degradation	1/79	84/5227	0.724618877	0.930984223	ENSDARG00000019503	-	dre:449987	1
dre04520	Adherens junction	1/79	87/5227	0.737117467	0.930984223	ENSDARG00000102750	cdh1	dre:114424	1
dre04261	Adrenergic signaling in cardiomyocytes	2/79	172/5227	0.7400131	0.930984223	ENSDARG00000099197/ENSDARG00000079564	actc1b/vmhc	dre:58114/dre:30616	2
dre04010	MAPK signaling pathway	4/79	340/5227	0.765541012	0.936601407	ENSDARG00000056511/ENSDARG00000043581/ENSDARG00000014946/ENSDARG00000010231	arr3a/gadd45aa/angpt2a/ppm1na	dre:436678/dre:393548/dre:101101687/dre:405817	4
dre04144	Endocytosis	3/79	281/5227	0.806023901	0.936601407	ENSDARG00000056511/ENSDARG00000090369/ENSDARG00000038011	arr3a/zgc:86896/cyth4a	dre:436678/dre:415190/dre:566849	3
dre04912	GnRH signaling pathway	1/79	115/5227	0.829818832	0.936601407	ENSDARG00000056214	gnrh3	dre:360141	1
dre04510	Focal adhesion	2/79	210/5227	0.833392195	0.936601407	ENSDARG00000053254/ENSDARG00000022615	mylpfa/si:ch211-241e1.3	dre:30429/dre:567640	2
dre04114	Oocyte meiosis	1/79	126/5227	0.856637689	0.936601407	ENSDARG00000104186	fbxo43	dre:393403	1
dre03040	Spliceosome	1/79	131/5227	0.867404582	0.936601407	ENSDARG00000045155	phf5a	dre:286774	1
dre00190	Oxidative phosphorylation	1/79	133/5227	0.871484196	0.936601407	ENSDARG00000012388	cox4i1l	dre:402880	1
dre04110	Cell cycle	1/79	134/5227	0.873477275	0.936601407	ENSDARG00000043581	gadd45aa	dre:393548	1
dre04217	Necroptosis	1/79	138/5227	0.881148933	0.936601407	ENSDARG00000098739	-	dre:100332229	1
dre04060	Cytokine-cytokine receptor interaction	1/79	144/5227	0.891803171	0.936601407	ENSDARG00000041923	ccl38.6	dre:100034523	1
dre03013	RNA transport	1/79	148/5227	0.898376253	0.936601407	ENSDARG00000015853	rnps1	dre:327020	1
dre04140	Autophagy - animal	1/79	148/5227	0.898376253	0.936601407	ENSDARG00000061096	dapk2a	dre:571352	1
dre04910	Insulin signaling pathway	1/79	155/5227	0.908943837	0.936601407	ENSDARG00000038703	hkdc1	dre:321224	1
dre04068	FoxO signaling pathway	1/79	159/5227	0.914487324	0.936601407	ENSDARG00000043581	gadd45aa	dre:393548	1
dre04218	Cellular senescence	1/79	167/5227	0.924593697	0.936601407	ENSDARG00000043581	gadd45aa	dre:393548	1
dre04080	Neuroactive ligand-receptor interaction	1/79	296/5227	0.990353036	0.990353036	novel.1290	-	dre:561906	1
