# Supplementary material for: Nomo1 deficiency causes autism-like behavior in zebrafish
Source: EMBO Rep. 2024 Jan 22;25(2):11. doi: 10.1038/s44319-023-00036-y (PMC10897165; doi:10.1038/s44319-023-00036-y)
Supplement: Supplementary file 4 — Table EV4 [file 44319_2023_36_MOESM4_ESM.xlsx]

## Sheet: Sheet1
Table EV4. Detailed information of serotonin related genes from RNA-seq analysis.
gene_name	TU_fpkm	NOMO_fpkm	NOMOvsTU_log2FoldChange	NOMOvsTU_padj	gene_name	gene_chr	gene_start	gene_end	gene_strand	gene_length	gene_biotype	gene_description	tf_family
tph2	12.611	5.98514	-1.06587	0.336264	tph2	18	17000698	17011990	-	2224	protein_coding	tryptophan hydroxylase 2 (tryptophan 5-monooxygenase) [Source:ZFIN;Acc:ZDB-GENE-040624-4]	-
slc7a5	16.888	15.365	-0.127403	1	slc7a5	25	12653835	12691865	-	1708	protein_coding	solute carrier family 7 (amino acid transporter light chain, L system), member 5 [Source:ZFIN;Acc:ZDB-GENE-080818-4]	-
ddc	6.25579	5.05145	-0.299486	1	ddc	16	8384813	8429020	-	4346	protein_coding	dopa decarboxylase [Source:ZFIN;Acc:ZDB-GENE-040426-2656]	-
slc18a2	4.8763	3.75933	-0.366021	1	slc18a2	17	23762300	23791308	+	1762	protein_coding	solute carrier family 18 (vesicular monoamine transporter), member 2 [Source:ZFIN;Acc:ZDB-GENE-080514-1]	-
slc22a31	2.27973	3.51506	0.633084	1	slc22a31	7	56125450	56167353	+	3392	protein_coding	solute carrier family 22, member 31 [Source:ZFIN;Acc:ZDB-GENE-130530-858]	-
slc29a4	13.2138	15.1807	0.209071	1	slc29a4	3	40173552	40208857	+	3632	protein_coding	solute carrier family 29 (equilibrative nucleoside transporter), member 4 [Source:ZFIN;Acc:ZDB-GENE-070112-1932]	-
mao	17.0647	15.4002	-0.139137	1	mao	9	33851779	33916787	-	4420	protein_coding	monoamine oxidase [Source:ZFIN;Acc:ZDB-GENE-040329-3]	-
