# Supplementary material for: Nomo1 deficiency causes autism-like behavior in zebrafish
Source: EMBO Rep. 2024 Jan 22;25(2):11. doi: 10.1038/s44319-023-00036-y (PMC10897165; doi:10.1038/s44319-023-00036-y)
Supplement: Supplementary file 5 — Table EV5 [file 44319_2023_36_MOESM5_ESM.xlsx]

## Sheet: Sheet1
Table EV5. Zebrafish models of ASD-associated genes
Human gene(s)	Related diseases	Zebrafish gene(s)	Methods	Morphologic phenotype	Characteristic behavior	Molecular mechanism analysis	Reference
NOMO1	Neuropsychiatric disorders	nomo1	CRISPR-Cas9	Enlarged interstitial spaces in midbrain and hindbrain regions of adult mutant zebrafish	social defects and repetitive behaviors in 2 mpf mutant zebrafish	Abnormal neurotransmitter metabolism in 2 mpf mutant zebrafish	-
FMR1	Autism and Fragile X syndrome	fmr1	fmr1hu2787-zebrafish	No significant difference of sex ratios forWT and mutant fmr1 zebrafish	Anxiety, hyperactivity and stereotypy phenotypes in fmr1 adult zebrafish model	-	Kim et al. (2014)
SHANK3	Autism, Phelan-McDermid syndrome	shank3b	CRISPR-Cas9	Larger brain size of adult shank3b-/- zebrafish	Reduced social interaction and time spent near conspecifics, and repetitive swimming behaviors in adult shank3b-/-zebrafish	Postsynaptic homer1 and presynaptic synaptophysin were significantly reduced in the adult brain of shank3b-deficient zebrafish	Liu et al. (2018)
DYRK1A	Down syndrome and Autism	dyrk1aa	TALEN	Dyrk1aa KO adult zebrafish had a smaller brain and wider brain ventricle space	dyrk1aa KO adult zebrafish exhibited anxiolytic behavior and social impairments	Transcriptional expression of c-fos and crh was lower in specific hypothalamic regions in mutant zebrafish	Kim et al. (2017)
CNTNAP2	Autism	cntnap2a/b	Zinc finger nuclease	-	Increased sensitivity to drug-induced seizures in mutant zebrafish	Decreased forebrain GABAergic neurons in 4 dpf mutant zebrafish	Hoffman et al. (2016)
