# Supplementary material for: Nomo1 deficiency causes autism-like behavior in zebrafish
Source: EMBO Rep. 2024 Jan 22;25(2):11. doi: 10.1038/s44319-023-00036-y (PMC10897165; doi:10.1038/s44319-023-00036-y)
Supplement: Supplementary file 7 — Movie EV1 [file 44319_2023_36_MOESM7_ESM.zip › Movie EV1/READ ME.txt]

Movie EV1. The social preference behavior of WT zebrafish in mating tank.
