# Supplementary material for: Nomo1 deficiency causes autism-like behavior in zebrafish
Source: EMBO Rep. 2024 Jan 22;25(2):11. doi: 10.1038/s44319-023-00036-y (PMC10897165; doi:10.1038/s44319-023-00036-y)
Supplement: Supplementary file 9 — Movie EV3 [file 44319_2023_36_MOESM9_ESM.zip › Movie EV3/READ ME.txt]

Movie EV3. The shoaling behavior of WT zebrafish in the open field.
