# Supplementary material for: Nomo1 deficiency causes autism-like behavior in zebrafish
Source: EMBO Rep. 2024 Jan 22;25(2):11. doi: 10.1038/s44319-023-00036-y (PMC10897165; doi:10.1038/s44319-023-00036-y)
Supplement: Supplementary file 12 — Movie EV6 [file 44319_2023_36_MOESM12_ESM.zip]

Archive with 4 entries (3 files):
- Movie EV6/
- Movie EV6/.DS_Store
- Movie EV6/Movie EV6-stereotypic movement.mp4
- Movie EV6/READ ME.txt
