# Supplementary material for: Nomo1 deficiency causes autism-like behavior in zebrafish
Source: EMBO Rep. 2024 Jan 22;25(2):11. doi: 10.1038/s44319-023-00036-y (PMC10897165; doi:10.1038/s44319-023-00036-y)
Supplement: Supplementary file 13 — Movie EV7 [file 44319_2023_36_MOESM13_ESM.zip › Movie EV7/READ ME.txt]

Movie EV7. Nomo1-/- zebrafish swimming in repetitive pattern of large circular movement in the open field.
