# Supplementary material for: Nomo1 deficiency causes autism-like behavior in zebrafish
Source: EMBO Rep. 2024 Jan 22;25(2):11. doi: 10.1038/s44319-023-00036-y (PMC10897165; doi:10.1038/s44319-023-00036-y)
Supplement: Supplementary file 14 — Source Data Fig. 1 [file 44319_2023_36_MOESM14_ESM.zip]

Archive with 20 entries (14 files):
- Figure 1/
- Figure 1/.DS_Store
- Figure 1/1A/
- Figure 1/1A/1A.xlsx
- Figure 1/1C/
- Figure 1/1C/1C.xlsx
- Figure 1/1D/
- Figure 1/1D/1D.xlsx
- Figure 1/1E/
- Figure 1/1E/1E.xlsx
- Figure 1/1F/
- Figure 1/1F/+:+ forebrain 3mpf.tif
- Figure 1/1F/+:+ hindbrain 3mpf.tif
- Figure 1/1F/+:+ midbrain 3mpf.tif
- Figure 1/1F/+:+ telencephalon 3mpf.tif
- Figure 1/1F/-:- forebrain 3mpf.tif
- Figure 1/1F/-:- hindbrain 3mpf.tif
- Figure 1/1F/-:- midbrain 3mpf.tif
- Figure 1/1F/-:- telencephalon 3mpf.tif
- Figure 1/1F/.DS_Store
