# Supplementary material for: Nomo1 deficiency causes autism-like behavior in zebrafish
Source: EMBO Rep. 2024 Jan 22;25(2):11. doi: 10.1038/s44319-023-00036-y (PMC10897165; doi:10.1038/s44319-023-00036-y)
Supplement: Supplementary file 14 — Source Data Fig. 1 [file 44319_2023_36_MOESM14_ESM.zip › Figure 1/1A/1A.xlsx]

## Sheet: Sheet1
12hpf	24hpf	48hpf	5dpf	7dpf	14dpf	1mpf	2mpf
1.07323	1.17713	1.022	0.783889	0.609602	2.01091	0.779787	3.05227
0.833869	1.42382	1.04196	1.21786	0.785414	1.97799	0.609073	2.10517
1.0929	0.782695	2.27347	0.49076	0.898374	1.80832	1.33711	2.49313
