# Supplementary material for: Nomo1 deficiency causes autism-like behavior in zebrafish
Source: EMBO Rep. 2024 Jan 22;25(2):11. doi: 10.1038/s44319-023-00036-y (PMC10897165; doi:10.1038/s44319-023-00036-y)
Supplement: Supplementary file 14 — Source Data Fig. 1 [file 44319_2023_36_MOESM14_ESM.zip › Figure 1/1C/1C.xlsx]

## Sheet: Sheet1
	nomo+/+				nomo-/-
48hpf	0.919873	1.0142	1.22347	0.842458	0.094849	0.011151	0.255112	N/A
14dpf	0.775387	1.04565	1.20726	0.971706	0.098586	0.087171	0.105543	0.11043
2mpf	0.552872	1.53649	0.910635	N/A	0.00659659	0.0013736	0.0091659	0.00528216
