# Supplementary material for: Nomo1 deficiency causes autism-like behavior in zebrafish
Source: EMBO Rep. 2024 Jan 22;25(2):11. doi: 10.1038/s44319-023-00036-y (PMC10897165; doi:10.1038/s44319-023-00036-y)
Supplement: Supplementary file 14 — Source Data Fig. 1 [file 44319_2023_36_MOESM14_ESM.zip › Figure 1/1D/1D.xlsx]

## Sheet: Sheet1
nomo+/+	nomo-/-
64	61
68	62
73	64
65	58
67	59
65	63
