# Supplementary material for: Nomo1 deficiency causes autism-like behavior in zebrafish
Source: EMBO Rep. 2024 Jan 22;25(2):11. doi: 10.1038/s44319-023-00036-y (PMC10897165; doi:10.1038/s44319-023-00036-y)
Supplement: Supplementary file 14 — Source Data Fig. 1 [file 44319_2023_36_MOESM14_ESM.zip › Figure 1/1E/1E.xlsx]

## Sheet: forebrain
+/+	-/-
37.827	29.183
35.348	32.316
36.675	30.683
36.926	22.654
24.027	26.067
32.201	27.107

## Sheet: Ha nucleus and pineal gland
+/+	-/-
0.194	0.175
0.197	0.11
0.226	0.197
0.189	0.183
0.229	0.189
0.274	0.109

## Sheet: Vam and VamG nucleus
+/+	-/-
0.721	0.614
0.603	0.401
0.531	0.494
0.528	0.455
0.539	0.436
0.643	0.581
