# Supplementary material for: Nomo1 deficiency causes autism-like behavior in zebrafish
Source: EMBO Rep. 2024 Jan 22;25(2):11. doi: 10.1038/s44319-023-00036-y (PMC10897165; doi:10.1038/s44319-023-00036-y)
Supplement: Supplementary file 18 — Source Data Fig. 5 [file 44319_2023_36_MOESM18_ESM.zip]

Archive with 34 entries (25 files):
- Figure 5/
- Figure 5/.DS_Store
- Figure 5/5A/
- Figure 5/5A/+:+ 3dpf.jpg
- Figure 5/5A/+:+ 48hpf.jpg
- Figure 5/5A/-:- 3dpf.tif
- Figure 5/5A/-:- 48hpf.tif
- Figure 5/5A/.DS_Store
- Figure 5/5A/READ ME.txt
- Figure 5/5B/
- Figure 5/5B/+:+ 3dpf.jpg
- Figure 5/5B/+:+ 48hpf.jpg
- Figure 5/5B/-:- 3dpf.tif
- Figure 5/5B/-:- 48hpf.tif
- Figure 5/5B/.DS_Store
- Figure 5/5B/READ ME.txt
- Figure 5/5C/
- Figure 5/5C/+:+ 3dpf.tif
- Figure 5/5C/-:- 3dpf.tif
- Figure 5/5C/.DS_Store
- Figure 5/5C/READ ME.txt
- Figure 5/5D/
- Figure 5/5D/+:+ 6dpf.png
- Figure 5/5D/-:- 6dpf.jpg
- Figure 5/5D/.DS_Store
- Figure 5/5D/READ ME.txt
- Figure 5/5E/
- Figure 5/5E/5E.xlsx
- Figure 5/5F/
- Figure 5/5F/5F.xlsx
- Figure 5/5G/
- Figure 5/5G/5E.xlsx
- Figure 5/5H/
- Figure 5/5H/5F.xlsx
