# Supplementary material for: Nomo1 deficiency causes autism-like behavior in zebrafish
Source: EMBO Rep. 2024 Jan 22;25(2):11. doi: 10.1038/s44319-023-00036-y (PMC10897165; doi:10.1038/s44319-023-00036-y)
Supplement: Supplementary file 18 — Source Data Fig. 5 [file 44319_2023_36_MOESM18_ESM.zip › Figure 5/5A/READ ME.txt]

The photographs were rotated or flipped to a uniform head-left, back-up orientation, the brightness of the photographs was adjusted to make them consistent, and the excess background portion was cropped out.
