# Supplementary material for: Nomo1 deficiency causes autism-like behavior in zebrafish
Source: EMBO Rep. 2024 Jan 22;25(2):11. doi: 10.1038/s44319-023-00036-y (PMC10897165; doi:10.1038/s44319-023-00036-y)
Supplement: Supplementary file 18 — Source Data Fig. 5 [file 44319_2023_36_MOESM18_ESM.zip › Figure 5/5E/5E.xlsx]

## Sheet: Sheet1
gad1b:EGFP				vglut2a：RFP
48hpf +/+	48hpf -/-	3dpf +/+	3dpf -/-	48hpf +/+	48hpf -/-	3dpf +/+	3dpf -/-
144.785	16.162	237.931	120.658	144.62	54.83	413.83	186.39
150.933	200.77	497.651	97.476	101.83	101.13	532.73	127.5
235.427	124.135	184.276	190.097	178.87	78.45	262.02	228.96
268.133	72.28	408.599	98.481	179.03	113.35	266.7	207.94
