# Supplementary material for: Nomo1 deficiency causes autism-like behavior in zebrafish
Source: EMBO Rep. 2024 Jan 22;25(2):11. doi: 10.1038/s44319-023-00036-y (PMC10897165; doi:10.1038/s44319-023-00036-y)
Supplement: Supplementary file 18 — Source Data Fig. 5 [file 44319_2023_36_MOESM18_ESM.zip › Figure 5/5F/5F.xlsx]

## Sheet: Sheet1
huc:RFP
3dpf +/+	3dpf -/-	6dpf +/+	6dpf -/-
640.831	365.053	728.223	406.011
694.828	288.714	624.374	341.984
507.998	346.525	513.571	468.966
433.234	403.09	478.489	315.469
