# Supplementary material for: Nomo1 deficiency causes autism-like behavior in zebrafish
Source: EMBO Rep. 2024 Jan 22;25(2):11. doi: 10.1038/s44319-023-00036-y (PMC10897165; doi:10.1038/s44319-023-00036-y)
Supplement: Supplementary file 18 — Source Data Fig. 5 [file 44319_2023_36_MOESM18_ESM.zip › Figure 5/5G/5E.xlsx]

## Sheet: Sheet1
	NOMO1+/+				NOMO1-/-
huc	0.864	1.022	1.218	0.929	0.11	0.238	0.245	0.186
neurog1	0.808	0.764	1.297	1.25	0.397	0.316	0.294	0.314
islet	0.975	1.164	0.967	0.911	0.224	0.146	0.181	0.182
egr2b	1.463	0.513	0.959	1.391	0.393	0.565	0.45	0.369
foxb1a	0.908	0.945	1.001	1.164	0.243	0.232	0.231	0.208
fezf	0.974	0.995	1.054	0.978	0.038	0.026	0.03	0.022
sim1a	0.531	1.212	1.059	1.466	0.457	0.648	0.467	0.571
gad1b	0.531	1.212	1.059	1.466	0.27	0.213	0.212	0.227
dlx2a	0.982	0.997	1.057	0.966	0.276	0.274	0.259	0.303
