# Supplementary material for: Nomo1 deficiency causes autism-like behavior in zebrafish
Source: EMBO Rep. 2024 Jan 22;25(2):11. doi: 10.1038/s44319-023-00036-y (PMC10897165; doi:10.1038/s44319-023-00036-y)
Supplement: Supplementary file 18 — Source Data Fig. 5 [file 44319_2023_36_MOESM18_ESM.zip › Figure 5/5H/5F.xlsx]

## Sheet: Sheet1
	NOMO1+/+				NOMO1-/-
bbc3	0.986	0.953	1.064	1	1.75	1.714	1.679	1.633
pidd1	0.99	0.983	1.061	0.969	0.679	0.67	0.617	0.621
bcl12l1	1.048	0.958	1.026	0.971	0.391	0.413	0.388	0.399
bcl2a	0.418	0.941	1.456	1.744	1.064	0.5	0.758	0.732
